# Supplementary material for: Predicting patient outcomes with gene-expression biomarkers from colorectal cancer organoids and cell lines
Source: Front Mol Biosci. 2025 Jan 15;12:1531175. doi: 10.3389/fmolb.2025.1531175 (PMC11774744; doi:10.3389/fmolb.2025.1531175)
Supplement: Supplementary file 2 [file DataSheet2.xlsx]

## Sheet: Table S2 (5-FU Cor)
ENSG	Drug	Dataset	R Spearman	p	Gene Symbol	Gene Name	Gene Type
ENSG00000007350	5-FLUOROURACIL	GDSC2	0.333798	0.0334693	TKTL1	transketolase like 1	protein_coding
ENSG00000007350	5-FLUOROURACIL	GDSC1	0.467119	0.00342289	TKTL1	transketolase like 1	protein_coding
ENSG00000007350	5-FLUOROURACIL	ORGANOIDS	0.892857	0.0123016	TKTL1	transketolase like 1	protein_coding
ENSG00000010404	5-FLUOROURACIL	GDSC2	0.428223	0.00558723	IDS	iduronate 2-sulfatase	protein_coding
ENSG00000010404	5-FLUOROURACIL	GDSC1	0.44983	0.00498299	IDS	iduronate 2-sulfatase	protein_coding
ENSG00000010404	5-FLUOROURACIL	ORGANOIDS	0.785714	0.0480159	IDS	iduronate 2-sulfatase	protein_coding
ENSG00000063245	5-FLUOROURACIL	GDSC1	0.449612	0.00500617	EPN1	epsin 1	protein_coding
ENSG00000063245	5-FLUOROURACIL	GDSC2	0.491638	0.00125652	EPN1	epsin 1	protein_coding
ENSG00000063245	5-FLUOROURACIL	ORGANOIDS	0.785714	0.0480159	EPN1	epsin 1	protein_coding
ENSG00000071553	5-FLUOROURACIL	GDSC1	0.439326	0.00620715	ATP6AP1	ATPase H+ transporting accessory protein 1	protein_coding
ENSG00000071553	5-FLUOROURACIL	GDSC2	0.468118	0.0022535	ATP6AP1	ATPase H+ transporting accessory protein 1	protein_coding
ENSG00000071553	5-FLUOROURACIL	ORGANOIDS	0.964286	0.00277778	ATP6AP1	ATPase H+ transporting accessory protein 1	protein_coding
ENSG00000071859	5-FLUOROURACIL	GDSC1	0.413503	0.010379	FAM50A	family with sequence similarity 50 member A	protein_coding
ENSG00000071859	5-FLUOROURACIL	GDSC2	0.447038	0.00368645	FAM50A	family with sequence similarity 50 member A	protein_coding
ENSG00000071859	5-FLUOROURACIL	ORGANOIDS	0.857143	0.0238095	FAM50A	family with sequence similarity 50 member A	protein_coding
ENSG00000075420	5-FLUOROURACIL	GDSC1	0.426633	0.00802768	FNDC3B	fibronectin type III domain containing 3B	protein_coding
ENSG00000075420	5-FLUOROURACIL	GDSC2	0.483101	0.00156018	FNDC3B	fibronectin type III domain containing 3B	protein_coding
ENSG00000075420	5-FLUOROURACIL	ORGANOIDS	0.821429	0.034127	FNDC3B	fibronectin type III domain containing 3B	protein_coding
ENSG00000078902	5-FLUOROURACIL	GDSC1	0.335376	0.040114	TOLLIP	toll interacting protein	protein_coding
ENSG00000078902	5-FLUOROURACIL	GDSC2	0.458014	0.00286331	TOLLIP	toll interacting protein	protein_coding
ENSG00000078902	5-FLUOROURACIL	ORGANOIDS	0.892857	0.0123016	TOLLIP	toll interacting protein	protein_coding
ENSG00000085063	5-FLUOROURACIL	GDSC1	0.387679	0.0167601	CD59	CD59 molecule (CD59 blood group)	protein_coding
ENSG00000085063	5-FLUOROURACIL	GDSC2	0.423868	0.00613318	CD59	CD59 molecule (CD59 blood group)	protein_coding
ENSG00000085063	5-FLUOROURACIL	ORGANOIDS	0.821429	0.034127	CD59	CD59 molecule (CD59 blood group)	protein_coding
ENSG00000100867	5-FLUOROURACIL	GDSC2	0.385192	0.0133891	DHRS2	dehydrogenase/reductase 2	protein_coding
ENSG00000100867	5-FLUOROURACIL	GDSC1	0.450925	0.00486849	DHRS2	dehydrogenase/reductase 2	protein_coding
ENSG00000100867	5-FLUOROURACIL	ORGANOIDS	0.821429	0.034127	DHRS2	dehydrogenase/reductase 2	protein_coding
ENSG00000101421	5-FLUOROURACIL	GDSC2	0.39669	0.0107075	CHMP4B	charged multivesicular body protein 4B	protein_coding
ENSG00000101421	5-FLUOROURACIL	GDSC1	0.549841	0.000432107	CHMP4B	charged multivesicular body protein 4B	protein_coding
ENSG00000101421	5-FLUOROURACIL	ORGANOIDS	0.857143	0.0238095	CHMP4B	charged multivesicular body protein 4B	protein_coding
ENSG00000102100	5-FLUOROURACIL	GDSC1	0.34785	0.0329464	SLC35A2	solute carrier family 35 member A2	protein_coding
ENSG00000102100	5-FLUOROURACIL	GDSC2	0.52439	0.000520937	SLC35A2	solute carrier family 35 member A2	protein_coding
ENSG00000102100	5-FLUOROURACIL	ORGANOIDS	0.821429	0.034127	SLC35A2	solute carrier family 35 member A2	protein_coding
ENSG00000103381	5-FLUOROURACIL	GDSC1	0.356166	0.0287839	CPPED1	calcineurin like phosphoesterase domain containing 1	protein_coding
ENSG00000103381	5-FLUOROURACIL	GDSC2	0.375958	0.0159403	CPPED1	calcineurin like phosphoesterase domain containing 1	protein_coding
ENSG00000103381	5-FLUOROURACIL	ORGANOIDS	0.821429	0.034127	CPPED1	calcineurin like phosphoesterase domain containing 1	protein_coding
ENSG00000103496	5-FLUOROURACIL	GDSC2	0.3777	0.0154296	STX4	syntaxin 4	protein_coding
ENSG00000103496	5-FLUOROURACIL	GDSC1	0.401029	0.0131376	STX4	syntaxin 4	protein_coding
ENSG00000103496	5-FLUOROURACIL	ORGANOIDS	0.785714	0.0480159	STX4	syntaxin 4	protein_coding
ENSG00000107338	5-FLUOROURACIL	GDSC2	0.316028	0.0446035	SHB	SH2 domain containing adaptor protein B	protein_coding
ENSG00000107338	5-FLUOROURACIL	GDSC1	0.339753	0.037466	SHB	SH2 domain containing adaptor protein B	protein_coding
ENSG00000107338	5-FLUOROURACIL	ORGANOIDS	0.821429	0.034127	SHB	SH2 domain containing adaptor protein B	protein_coding
ENSG00000111540	5-FLUOROURACIL	GDSC1	0.345224	0.03436	RAB5B	RAB5B, member RAS oncogene family	protein_coding
ENSG00000111540	5-FLUOROURACIL	GDSC2	0.446516	0.00373037	RAB5B	RAB5B, member RAS oncogene family	protein_coding
ENSG00000111540	5-FLUOROURACIL	ORGANOIDS	0.821429	0.034127	RAB5B	RAB5B, member RAS oncogene family	protein_coding
ENSG00000112902	5-FLUOROURACIL	GDSC1	0.334063	0.0409376	SEMA5A	semaphorin 5A	protein_coding
ENSG00000112902	5-FLUOROURACIL	GDSC2	0.334843	0.0328937	SEMA5A	semaphorin 5A	protein_coding
ENSG00000112902	5-FLUOROURACIL	ORGANOIDS	0.785714	0.0480159	SEMA5A	semaphorin 5A	protein_coding
ENSG00000113732	5-FLUOROURACIL	GDSC2	0.324739	0.0388168	ATP6V0E1	ATPase H+ transporting V0 subunit e1	protein_coding
ENSG00000113732	5-FLUOROURACIL	GDSC1	0.377394	0.0200992	ATP6V0E1	ATPase H+ transporting V0 subunit e1	protein_coding
ENSG00000113732	5-FLUOROURACIL	ORGANOIDS	0.821429	0.034127	ATP6V0E1	ATPase H+ transporting V0 subunit e1	protein_coding
ENSG00000113742	5-FLUOROURACIL	GDSC2	0.397387	0.0105611	CPEB4	cytoplasmic polyadenylation element binding protein 4	protein_coding
ENSG00000113742	5-FLUOROURACIL	GDSC1	0.557939	0.000343271	CPEB4	cytoplasmic polyadenylation element binding protein 4	protein_coding
ENSG00000113742	5-FLUOROURACIL	ORGANOIDS	0.928571	0.00674603	CPEB4	cytoplasmic polyadenylation element binding protein 4	protein_coding
ENSG00000115652	5-FLUOROURACIL	GDSC1	0.510231	0.00123637	UXS1	UDP-glucuronate decarboxylase 1	protein_coding
ENSG00000115652	5-FLUOROURACIL	GDSC2	0.527526	0.000476728	UXS1	UDP-glucuronate decarboxylase 1	protein_coding
ENSG00000115652	5-FLUOROURACIL	ORGANOIDS	0.892857	0.0123016	UXS1	UDP-glucuronate decarboxylase 1	protein_coding
ENSG00000119986	5-FLUOROURACIL	GDSC1	0.377831	0.0199464	AVPI1	arginine vasopressin induced 1	protein_coding
ENSG00000119986	5-FLUOROURACIL	GDSC2	0.452439	0.00325855	AVPI1	arginine vasopressin induced 1	protein_coding
ENSG00000119986	5-FLUOROURACIL	ORGANOIDS	0.857143	0.0238095	AVPI1	arginine vasopressin induced 1	protein_coding
ENSG00000123989	5-FLUOROURACIL	GDSC1	0.341066	0.0367003	CHPF	chondroitin polymerizing factor	protein_coding
ENSG00000123989	5-FLUOROURACIL	GDSC2	0.376132	0.0158886	CHPF	chondroitin polymerizing factor	protein_coding
ENSG00000123989	5-FLUOROURACIL	ORGANOIDS	0.821429	0.034127	CHPF	chondroitin polymerizing factor	protein_coding
ENSG00000126903	5-FLUOROURACIL	GDSC1	0.332312	0.0420573	SLC10A3	solute carrier family 10 member 3	protein_coding
ENSG00000126903	5-FLUOROURACIL	GDSC2	0.428397	0.0055663	SLC10A3	solute carrier family 10 member 3	protein_coding
ENSG00000126903	5-FLUOROURACIL	ORGANOIDS	0.928571	0.00674603	SLC10A3	solute carrier family 10 member 3	protein_coding
ENSG00000130962	5-FLUOROURACIL	GDSC2	0.510279	0.000768942	PRRG1	proline rich and Gla domain 1	protein_coding
ENSG00000130962	5-FLUOROURACIL	GDSC1	0.590765	0.000127302	PRRG1	proline rich and Gla domain 1	protein_coding
ENSG00000130962	5-FLUOROURACIL	ORGANOIDS	0.785714	0.0480159	PRRG1	proline rich and Gla domain 1	protein_coding
ENSG00000135090	5-FLUOROURACIL	GDSC1	0.321589	0.0494742	TAOK3	TAO kinase 3	protein_coding
ENSG00000135090	5-FLUOROURACIL	GDSC2	0.350523	0.025199	TAOK3	TAO kinase 3	protein_coding
ENSG00000135090	5-FLUOROURACIL	ORGANOIDS	0.821429	0.034127	TAOK3	TAO kinase 3	protein_coding
ENSG00000140564	5-FLUOROURACIL	GDSC1	0.456833	0.00428897	FURIN	furin, paired basic amino acid cleaving enzyme	protein_coding
ENSG00000140564	5-FLUOROURACIL	GDSC2	0.495993	0.00112289	FURIN	furin, paired basic amino acid cleaving enzyme	protein_coding
ENSG00000140564	5-FLUOROURACIL	ORGANOIDS	0.928571	0.00674603	FURIN	furin, paired basic amino acid cleaving enzyme	protein_coding
ENSG00000144118	5-FLUOROURACIL	GDSC2	0.321429	0.0409383	RALB	RAS like proto-oncogene B	protein_coding
ENSG00000144118	5-FLUOROURACIL	GDSC1	0.4065	0.011859	RALB	RAS like proto-oncogene B	protein_coding
ENSG00000144118	5-FLUOROURACIL	ORGANOIDS	1	0.000396825	RALB	RAS like proto-oncogene B	protein_coding
ENSG00000144655	5-FLUOROURACIL	GDSC1	0.457271	0.00424855	CSRNP1	cysteine and serine rich nuclear protein 1	protein_coding
ENSG00000144655	5-FLUOROURACIL	GDSC2	0.458885	0.00280554	CSRNP1	cysteine and serine rich nuclear protein 1	protein_coding
ENSG00000144655	5-FLUOROURACIL	ORGANOIDS	0.785714	0.0480159	CSRNP1	cysteine and serine rich nuclear protein 1	protein_coding
ENSG00000149021	5-FLUOROURACIL	GDSC1	0.391837	0.0155506	SCGB1A1	secretoglobin family 1A member 1	protein_coding
ENSG00000149021	5-FLUOROURACIL	GDSC2	0.402091	0.00961672	SCGB1A1	secretoglobin family 1A member 1	protein_coding
ENSG00000149021	5-FLUOROURACIL	ORGANOIDS	0.785714	0.0480159	SCGB1A1	secretoglobin family 1A member 1	protein_coding
ENSG00000151693	5-FLUOROURACIL	GDSC1	0.361637	0.0262917	ASAP2	ArfGAP with SH3 domain, ankyrin repeat and PH domain 2	protein_coding
ENSG00000151693	5-FLUOROURACIL	GDSC2	0.425261	0.00595363	ASAP2	ArfGAP with SH3 domain, ankyrin repeat and PH domain 2	protein_coding
ENSG00000151693	5-FLUOROURACIL	ORGANOIDS	0.821429	0.034127	ASAP2	ArfGAP with SH3 domain, ankyrin repeat and PH domain 2	protein_coding
ENSG00000153815	5-FLUOROURACIL	GDSC2	0.380314	0.0146896	CMIP	c-Maf inducing protein	protein_coding
ENSG00000153815	5-FLUOROURACIL	GDSC1	0.391837	0.0155506	CMIP	c-Maf inducing protein	protein_coding
ENSG00000153815	5-FLUOROURACIL	ORGANOIDS	0.857143	0.0238095	CMIP	c-Maf inducing protein	protein_coding
ENSG00000158292	5-FLUOROURACIL	GDSC2	0.33101	0.0350454	GPR153	G protein-coupled receptor 153	protein_coding
ENSG00000158292	5-FLUOROURACIL	GDSC1	0.346756	0.0335294	GPR153	G protein-coupled receptor 153	protein_coding
ENSG00000158292	5-FLUOROURACIL	ORGANOIDS	0.892857	0.0123016	GPR153	G protein-coupled receptor 153	protein_coding
ENSG00000166949	5-FLUOROURACIL	GDSC1	0.363388	0.0255332	SMAD3	SMAD family member 3	protein_coding
ENSG00000166949	5-FLUOROURACIL	GDSC2	0.371429	0.0173362	SMAD3	SMAD family member 3	protein_coding
ENSG00000166949	5-FLUOROURACIL	ORGANOIDS	0.857143	0.0238095	SMAD3	SMAD family member 3	protein_coding
ENSG00000169247	5-FLUOROURACIL	GDSC1	0.35923	0.0273651	SH3TC2	SH3 domain and tetratricopeptide repeats 2	protein_coding
ENSG00000169247	5-FLUOROURACIL	GDSC2	0.439199	0.00439531	SH3TC2	SH3 domain and tetratricopeptide repeats 2	protein_coding
ENSG00000169247	5-FLUOROURACIL	ORGANOIDS	0.821429	0.034127	SH3TC2	SH3 domain and tetratricopeptide repeats 2	protein_coding
ENSG00000171631	5-FLUOROURACIL	GDSC1	0.440858	0.0060138	P2RY6	pyrimidinergic receptor P2Y6	protein_coding
ENSG00000171631	5-FLUOROURACIL	GDSC2	0.451394	0.00333778	P2RY6	pyrimidinergic receptor P2Y6	protein_coding
ENSG00000171631	5-FLUOROURACIL	ORGANOIDS	0.964286	0.00277778	P2RY6	pyrimidinergic receptor P2Y6	protein_coding
ENSG00000172349	5-FLUOROURACIL	GDSC1	0.371047	0.0224267	IL16	interleukin 16	protein_coding
ENSG00000172349	5-FLUOROURACIL	GDSC2	0.451394	0.00333778	IL16	interleukin 16	protein_coding
ENSG00000172349	5-FLUOROURACIL	ORGANOIDS	0.821429	0.034127	IL16	interleukin 16	protein_coding
ENSG00000175215	5-FLUOROURACIL	GDSC1	0.353977	0.0298344	CTDSP2	CTD small phosphatase 2	protein_coding
ENSG00000175215	5-FLUOROURACIL	GDSC2	0.457491	0.00289848	CTDSP2	CTD small phosphatase 2	protein_coding
ENSG00000175215	5-FLUOROURACIL	ORGANOIDS	0.892857	0.0123016	CTDSP2	CTD small phosphatase 2	protein_coding
ENSG00000177311	5-FLUOROURACIL	GDSC2	0.31115	0.0481406	ZBTB38	zinc finger and BTB domain containing 38	protein_coding
ENSG00000177311	5-FLUOROURACIL	GDSC1	0.537805	0.000602375	ZBTB38	zinc finger and BTB domain containing 38	protein_coding
ENSG00000177311	5-FLUOROURACIL	ORGANOIDS	0.785714	0.0480159	ZBTB38	zinc finger and BTB domain containing 38	protein_coding
ENSG00000182938	5-FLUOROURACIL	GDSC2	0.363066	0.0201866	OTOP3	otopetrin 3	protein_coding
ENSG00000182938	5-FLUOROURACIL	GDSC1	0.45552	0.00441227	OTOP3	otopetrin 3	protein_coding
ENSG00000182938	5-FLUOROURACIL	ORGANOIDS	0.892857	0.0123016	OTOP3	otopetrin 3	protein_coding
ENSG00000185883	5-FLUOROURACIL	GDSC2	0.320209	0.0417435	ATP6V0C	ATPase H+ transporting V0 subunit c	protein_coding
ENSG00000185883	5-FLUOROURACIL	GDSC1	0.399059	0.0136258	ATP6V0C	ATPase H+ transporting V0 subunit c	protein_coding
ENSG00000185883	5-FLUOROURACIL	ORGANOIDS	0.857143	0.0238095	ATP6V0C	ATPase H+ transporting V0 subunit c	protein_coding
ENSG00000185973	5-FLUOROURACIL	GDSC2	0.396341	0.0107814	TMLHE	trimethyllysine hydroxylase, epsilon	protein_coding
ENSG00000185973	5-FLUOROURACIL	GDSC1	0.474122	0.00292482	TMLHE	trimethyllysine hydroxylase, epsilon	protein_coding
ENSG00000185973	5-FLUOROURACIL	ORGANOIDS	0.857143	0.0238095	TMLHE	trimethyllysine hydroxylase, epsilon	protein_coding
ENSG00000186174	5-FLUOROURACIL	GDSC1	0.385053	0.0175644	BCL9L	BCL9 like	protein_coding
ENSG00000186174	5-FLUOROURACIL	GDSC2	0.470209	0.00214276	BCL9L	BCL9 like	protein_coding
ENSG00000186174	5-FLUOROURACIL	ORGANOIDS	0.785714	0.0480159	BCL9L	BCL9 like	protein_coding
ENSG00000196141	5-FLUOROURACIL	GDSC1	0.411971	0.0106884	SPATS2L	spermatogenesis associated serine rich 2 like	protein_coding
ENSG00000196141	5-FLUOROURACIL	GDSC2	0.414983	0.00739262	SPATS2L	spermatogenesis associated serine rich 2 like	protein_coding
ENSG00000196141	5-FLUOROURACIL	ORGANOIDS	0.785714	0.0480159	SPATS2L	spermatogenesis associated serine rich 2 like	protein_coding
ENSG00000196756	5-FLUOROURACIL	GDSC2	0.326829	0.0375242	SNHG17	small nucleolar RNA host gene 17	lncRNA
ENSG00000196756	5-FLUOROURACIL	GDSC1	0.33078	0.0430575	SNHG17	small nucleolar RNA host gene 17	lncRNA
ENSG00000196756	5-FLUOROURACIL	ORGANOIDS	0.785714	0.0480159	SNHG17	small nucleolar RNA host gene 17	lncRNA
ENSG00000198851	5-FLUOROURACIL	GDSC1	0.370828	0.0225108	CD3E	CD3e molecule	protein_coding
ENSG00000198851	5-FLUOROURACIL	GDSC2	0.505575	0.000872516	CD3E	CD3e molecule	protein_coding
ENSG00000198851	5-FLUOROURACIL	ORGANOIDS	0.785714	0.0480159	CD3E	CD3e molecule	protein_coding
ENSG00000204390	5-FLUOROURACIL	GDSC2	0.318467	0.0429163	HSPA1L	heat shock protein family A (Hsp70) member 1 like	protein_coding
ENSG00000204390	5-FLUOROURACIL	GDSC1	0.340847	0.036827	HSPA1L	heat shock protein family A (Hsp70) member 1 like	protein_coding
ENSG00000204390	5-FLUOROURACIL	ORGANOIDS	0.857143	0.0238095	HSPA1L	heat shock protein family A (Hsp70) member 1 like	protein_coding
ENSG00000204539	5-FLUOROURACIL	GDSC1	0.446548	0.00534069	CDSN	corneodesmosin	protein_coding
ENSG00000204539	5-FLUOROURACIL	GDSC2	0.452439	0.00325855	CDSN	corneodesmosin	protein_coding
ENSG00000204539	5-FLUOROURACIL	ORGANOIDS	0.785714	0.0480159	CDSN	corneodesmosin	protein_coding
ENSG00000214517	5-FLUOROURACIL	GDSC2	0.320906	0.0412818	PPME1	protein phosphatase methylesterase 1	protein_coding
ENSG00000214517	5-FLUOROURACIL	GDSC1	0.386366	0.0171582	PPME1	protein phosphatase methylesterase 1	protein_coding
ENSG00000214517	5-FLUOROURACIL	ORGANOIDS	0.785714	0.0480159	PPME1	protein phosphatase methylesterase 1	protein_coding
ENSG00000224419	5-FLUOROURACIL	GDSC2	0.354181	0.0236395	KRT18P27	keratin 18 pseudogene 27	processed_pseudogene
ENSG00000224419	5-FLUOROURACIL	GDSC1	0.435824	0.00666948	KRT18P27	keratin 18 pseudogene 27	processed_pseudogene
ENSG00000224419	5-FLUOROURACIL	ORGANOIDS	0.785714	0.0480159	KRT18P27	keratin 18 pseudogene 27	processed_pseudogene
ENSG00000233058	5-FLUOROURACIL	GDSC1	0.348506	0.0326006	LINC00884	long intergenic non-protein coding RNA 884	lncRNA
ENSG00000233058	5-FLUOROURACIL	GDSC2	0.424216	0.00608786	LINC00884	long intergenic non-protein coding RNA 884	lncRNA
ENSG00000233058	5-FLUOROURACIL	ORGANOIDS	0.892857	0.0123016	LINC00884	long intergenic non-protein coding RNA 884	lncRNA
ENSG00000249668	5-FLUOROURACIL	GDSC2	0.325087	0.0385989	KRT18P56	keratin 18 pseudogene 56	processed_pseudogene
ENSG00000249668	5-FLUOROURACIL	GDSC1	0.361199	0.0264842	KRT18P56	keratin 18 pseudogene 56	processed_pseudogene
ENSG00000249668	5-FLUOROURACIL	ORGANOIDS	0.785714	0.0480159	KRT18P56	keratin 18 pseudogene 56	processed_pseudogene
ENSG00000005100	5-FLUOROURACIL	GDSC1	-0.427508	0.00788878	DHX33	DEAH-box helicase 33	protein_coding
ENSG00000005100	5-FLUOROURACIL	GDSC2	-0.404007	0.00925342	DHX33	DEAH-box helicase 33	protein_coding
ENSG00000005100	5-FLUOROURACIL	ORGANOIDS	-0.857143	0.0238095	DHX33	DEAH-box helicase 33	protein_coding
ENSG00000009413	5-FLUOROURACIL	GDSC1	-0.535835	0.00063533	REV3L	REV3 like, DNA directed polymerase zeta catalytic subunit	protein_coding
ENSG00000009413	5-FLUOROURACIL	GDSC2	-0.370906	0.0175037	REV3L	REV3 like, DNA directed polymerase zeta catalytic subunit	protein_coding
ENSG00000009413	5-FLUOROURACIL	ORGANOIDS	-0.821429	0.034127	REV3L	REV3 like, DNA directed polymerase zeta catalytic subunit	protein_coding
ENSG00000064933	5-FLUOROURACIL	GDSC2	-0.437456	0.00456815	PMS1	PMS1 homolog 1, mismatch repair system component	protein_coding
ENSG00000064933	5-FLUOROURACIL	GDSC1	-0.349163	0.0322579	PMS1	PMS1 homolog 1, mismatch repair system component	protein_coding
ENSG00000064933	5-FLUOROURACIL	ORGANOIDS	-0.785714	0.0480159	PMS1	PMS1 homolog 1, mismatch repair system component	protein_coding
ENSG00000075290	5-FLUOROURACIL	GDSC1	-0.343692	0.0352074	WNT8B	Wnt family member 8B	protein_coding
ENSG00000075290	5-FLUOROURACIL	GDSC2	-0.313066	0.0467247	WNT8B	Wnt family member 8B	protein_coding
ENSG00000075290	5-FLUOROURACIL	ORGANOIDS	-0.821429	0.034127	WNT8B	Wnt family member 8B	protein_coding
ENSG00000077254	5-FLUOROURACIL	GDSC2	-0.426307	0.00582199	USP33	ubiquitin specific peptidase 33	protein_coding
ENSG00000077254	5-FLUOROURACIL	GDSC1	-0.38002	0.0191974	USP33	ubiquitin specific peptidase 33	protein_coding
ENSG00000077254	5-FLUOROURACIL	ORGANOIDS	-0.857143	0.0238095	USP33	ubiquitin specific peptidase 33	protein_coding
ENSG00000078043	5-FLUOROURACIL	GDSC2	-0.50122	0.000979357	PIAS2	protein inhibitor of activated STAT 2	protein_coding
ENSG00000078043	5-FLUOROURACIL	GDSC1	-0.378488	0.0197192	PIAS2	protein inhibitor of activated STAT 2	protein_coding
ENSG00000078043	5-FLUOROURACIL	ORGANOIDS	-0.821429	0.034127	PIAS2	protein inhibitor of activated STAT 2	protein_coding
ENSG00000079134	5-FLUOROURACIL	GDSC2	-0.451568	0.00332446	THOC1	THO complex 1	protein_coding
ENSG00000079134	5-FLUOROURACIL	GDSC1	-0.395995	0.014416	THOC1	THO complex 1	protein_coding
ENSG00000079134	5-FLUOROURACIL	ORGANOIDS	-0.857143	0.0238095	THOC1	THO complex 1	protein_coding
ENSG00000083099	5-FLUOROURACIL	GDSC2	-0.483275	0.00155339	LYRM2	LYR motif containing 2	protein_coding
ENSG00000083099	5-FLUOROURACIL	GDSC1	-0.407813	0.0115685	LYRM2	LYR motif containing 2	protein_coding
ENSG00000083099	5-FLUOROURACIL	ORGANOIDS	-0.928571	0.00674603	LYRM2	LYR motif containing 2	protein_coding
ENSG00000097046	5-FLUOROURACIL	GDSC1	-0.444359	0.00559139	CDC7	cell division cycle 7	protein_coding
ENSG00000097046	5-FLUOROURACIL	GDSC2	-0.325436	0.0383819	CDC7	cell division cycle 7	protein_coding
ENSG00000097046	5-FLUOROURACIL	ORGANOIDS	-0.857143	0.0238095	CDC7	cell division cycle 7	protein_coding
ENSG00000103037	5-FLUOROURACIL	GDSC1	-0.350257	0.0316933	SETD6	SET domain containing 6, protein lysine methyltransferase	protein_coding
ENSG00000103037	5-FLUOROURACIL	GDSC2	-0.310801	0.0484018	SETD6	SET domain containing 6, protein lysine methyltransferase	protein_coding
ENSG00000103037	5-FLUOROURACIL	ORGANOIDS	-0.857143	0.0238095	SETD6	SET domain containing 6, protein lysine methyltransferase	protein_coding
ENSG00000108839	5-FLUOROURACIL	GDSC2	-0.450523	0.0034051	ALOX12	arachidonate 12-lipoxygenase, 12S type	protein_coding
ENSG00000108839	5-FLUOROURACIL	GDSC1	-0.407813	0.0115685	ALOX12	arachidonate 12-lipoxygenase, 12S type	protein_coding
ENSG00000108839	5-FLUOROURACIL	ORGANOIDS	-0.821429	0.034127	ALOX12	arachidonate 12-lipoxygenase, 12S type	protein_coding
ENSG00000108961	5-FLUOROURACIL	GDSC2	-0.392509	0.0116236	RANGRF	RAN guanine nucleotide release factor	protein_coding
ENSG00000108961	5-FLUOROURACIL	GDSC1	-0.352446	0.0305885	RANGRF	RAN guanine nucleotide release factor	protein_coding
ENSG00000108961	5-FLUOROURACIL	ORGANOIDS	-0.857143	0.0238095	RANGRF	RAN guanine nucleotide release factor	protein_coding
ENSG00000111554	5-FLUOROURACIL	GDSC1	-0.423788	0.00849378	MDM1	Mdm1 nuclear protein	protein_coding
ENSG00000111554	5-FLUOROURACIL	GDSC2	-0.358188	0.0220253	MDM1	Mdm1 nuclear protein	protein_coding
ENSG00000111554	5-FLUOROURACIL	ORGANOIDS	-0.821429	0.034127	MDM1	Mdm1 nuclear protein	protein_coding
ENSG00000111906	5-FLUOROURACIL	GDSC2	-0.575958	0.000108802	HDDC2	HD domain containing 2	protein_coding
ENSG00000111906	5-FLUOROURACIL	GDSC1	-0.507386	0.00132739	HDDC2	HD domain containing 2	protein_coding
ENSG00000111906	5-FLUOROURACIL	ORGANOIDS	-0.821429	0.034127	HDDC2	HD domain containing 2	protein_coding
ENSG00000122482	5-FLUOROURACIL	GDSC1	-0.391399	0.0156743	ZNF644	zinc finger protein 644	protein_coding
ENSG00000122482	5-FLUOROURACIL	GDSC2	-0.338153	0.0311247	ZNF644	zinc finger protein 644	protein_coding
ENSG00000122482	5-FLUOROURACIL	ORGANOIDS	-0.785714	0.0480159	ZNF644	zinc finger protein 644	protein_coding
ENSG00000123600	5-FLUOROURACIL	GDSC1	-0.433636	0.00697334	METTL8	methyltransferase like 8	protein_coding
ENSG00000123600	5-FLUOROURACIL	GDSC2	-0.321603	0.0408243	METTL8	methyltransferase like 8	protein_coding
ENSG00000123600	5-FLUOROURACIL	ORGANOIDS	-0.857143	0.0238095	METTL8	methyltransferase like 8	protein_coding
ENSG00000131778	5-FLUOROURACIL	GDSC1	-0.420724	0.00902166	CHD1L	chromodomain helicase DNA binding protein 1 like	protein_coding
ENSG00000131778	5-FLUOROURACIL	GDSC2	-0.320209	0.0417435	CHD1L	chromodomain helicase DNA binding protein 1 like	protein_coding
ENSG00000131778	5-FLUOROURACIL	ORGANOIDS	-0.785714	0.0480159	CHD1L	chromodomain helicase DNA binding protein 1 like	protein_coding
ENSG00000141425	5-FLUOROURACIL	GDSC1	-0.44414	0.00561701	RPRD1A	regulation of nuclear pre-mRNA domain containing 1A	protein_coding
ENSG00000141425	5-FLUOROURACIL	GDSC2	-0.442334	0.00409859	RPRD1A	regulation of nuclear pre-mRNA domain containing 1A	protein_coding
ENSG00000141425	5-FLUOROURACIL	ORGANOIDS	-0.821429	0.034127	RPRD1A	regulation of nuclear pre-mRNA domain containing 1A	protein_coding
ENSG00000141499	5-FLUOROURACIL	GDSC1	-0.385491	0.0174281	WRAP53	WD repeat containing antisense to TP53	protein_coding
ENSG00000141499	5-FLUOROURACIL	GDSC2	-0.349652	0.0255827	WRAP53	WD repeat containing antisense to TP53	protein_coding
ENSG00000141499	5-FLUOROURACIL	ORGANOIDS	-0.857143	0.0238095	WRAP53	WD repeat containing antisense to TP53	protein_coding
ENSG00000141519	5-FLUOROURACIL	GDSC2	-0.425784	0.00588749	CCDC40	coiled-coil domain containing 40	protein_coding
ENSG00000141519	5-FLUOROURACIL	GDSC1	-0.418098	0.00949639	CCDC40	coiled-coil domain containing 40	protein_coding
ENSG00000141519	5-FLUOROURACIL	ORGANOIDS	-0.857143	0.0238095	CCDC40	coiled-coil domain containing 40	protein_coding
ENSG00000146409	5-FLUOROURACIL	GDSC1	-0.520954	0.000941052	SLC18B1	solute carrier family 18 member B1	protein_coding
ENSG00000146409	5-FLUOROURACIL	GDSC2	-0.475958	0.00186266	SLC18B1	solute carrier family 18 member B1	protein_coding
ENSG00000146409	5-FLUOROURACIL	ORGANOIDS	-0.785714	0.0480159	SLC18B1	solute carrier family 18 member B1	protein_coding
ENSG00000147874	5-FLUOROURACIL	GDSC2	-0.486585	0.00142915	HAUS6	HAUS augmin like complex subunit 6	protein_coding
ENSG00000147874	5-FLUOROURACIL	GDSC1	-0.397308	0.0140727	HAUS6	HAUS augmin like complex subunit 6	protein_coding
ENSG00000147874	5-FLUOROURACIL	ORGANOIDS	-0.785714	0.0480159	HAUS6	HAUS augmin like complex subunit 6	protein_coding
ENSG00000153339	5-FLUOROURACIL	GDSC2	-0.380662	0.0145933	TRAPPC8	trafficking protein particle complex 8	protein_coding
ENSG00000153339	5-FLUOROURACIL	GDSC1	-0.351351	0.0311368	TRAPPC8	trafficking protein particle complex 8	protein_coding
ENSG00000153339	5-FLUOROURACIL	ORGANOIDS	-0.857143	0.0238095	TRAPPC8	trafficking protein particle complex 8	protein_coding
ENSG00000162623	5-FLUOROURACIL	GDSC1	-0.405843	0.0120065	TYW3	tRNA-yW synthesizing protein 3 homolog	protein_coding
ENSG00000162623	5-FLUOROURACIL	GDSC2	-0.361847	0.0206337	TYW3	tRNA-yW synthesizing protein 3 homolog	protein_coding
ENSG00000162623	5-FLUOROURACIL	ORGANOIDS	-0.892857	0.0123016	TYW3	tRNA-yW synthesizing protein 3 homolog	protein_coding
ENSG00000163006	5-FLUOROURACIL	GDSC1	-0.348725	0.0324861	CCDC138	coiled-coil domain containing 138	protein_coding
ENSG00000163006	5-FLUOROURACIL	GDSC2	-0.335889	0.0323262	CCDC138	coiled-coil domain containing 138	protein_coding
ENSG00000163006	5-FLUOROURACIL	ORGANOIDS	-0.785714	0.0480159	CCDC138	coiled-coil domain containing 138	protein_coding
ENSG00000163389	5-FLUOROURACIL	GDSC1	-0.423132	0.0086046	POGLUT1	protein O-glucosyltransferase 1	protein_coding
ENSG00000163389	5-FLUOROURACIL	GDSC2	-0.336411	0.0320456	POGLUT1	protein O-glucosyltransferase 1	protein_coding
ENSG00000163389	5-FLUOROURACIL	ORGANOIDS	-0.821429	0.034127	POGLUT1	protein O-glucosyltransferase 1	protein_coding
ENSG00000164066	5-FLUOROURACIL	GDSC2	-0.399477	0.0101319	INTU	inturned planar cell polarity protein	protein_coding
ENSG00000164066	5-FLUOROURACIL	GDSC1	-0.336908	0.0391703	INTU	inturned planar cell polarity protein	protein_coding
ENSG00000164066	5-FLUOROURACIL	ORGANOIDS	-0.821429	0.034127	INTU	inturned planar cell polarity protein	protein_coding
ENSG00000168395	5-FLUOROURACIL	GDSC2	-0.424564	0.00604282	ING5	inhibitor of growth family member 5	protein_coding
ENSG00000168395	5-FLUOROURACIL	GDSC1	-0.371485	0.0222592	ING5	inhibitor of growth family member 5	protein_coding
ENSG00000168395	5-FLUOROURACIL	ORGANOIDS	-0.785714	0.0480159	ING5	inhibitor of growth family member 5	protein_coding
ENSG00000172171	5-FLUOROURACIL	GDSC1	-0.355072	0.0293053	TEFM	transcription elongation factor, mitochondrial	protein_coding
ENSG00000172171	5-FLUOROURACIL	GDSC2	-0.310279	0.0487956	TEFM	transcription elongation factor, mitochondrial	protein_coding
ENSG00000172171	5-FLUOROURACIL	ORGANOIDS	-0.821429	0.034127	TEFM	transcription elongation factor, mitochondrial	protein_coding
ENSG00000178971	5-FLUOROURACIL	GDSC1	-0.541963	0.000537769	CTC1	CST telomere replication complex component 1	protein_coding
ENSG00000178971	5-FLUOROURACIL	GDSC2	-0.462718	0.00256337	CTC1	CST telomere replication complex component 1	protein_coding
ENSG00000178971	5-FLUOROURACIL	ORGANOIDS	-0.821429	0.034127	CTC1	CST telomere replication complex component 1	protein_coding
ENSG00000185245	5-FLUOROURACIL	GDSC2	-0.347038	0.0267635	GP1BA	glycoprotein Ib platelet subunit alpha	protein_coding
ENSG00000185245	5-FLUOROURACIL	GDSC1	-0.324653	0.0472544	GP1BA	glycoprotein Ib platelet subunit alpha	protein_coding
ENSG00000185245	5-FLUOROURACIL	ORGANOIDS	-0.785714	0.0480159	GP1BA	glycoprotein Ib platelet subunit alpha	protein_coding
ENSG00000196911	5-FLUOROURACIL	GDSC2	-0.452265	0.00327164	KPNA5	karyopherin subunit alpha 5	protein_coding
ENSG00000196911	5-FLUOROURACIL	GDSC1	-0.40081	0.0131911	KPNA5	karyopherin subunit alpha 5	protein_coding
ENSG00000196911	5-FLUOROURACIL	ORGANOIDS	-0.857143	0.0238095	KPNA5	karyopherin subunit alpha 5	protein_coding
ENSG00000196993	5-FLUOROURACIL	GDSC1	-0.569537	0.000244473	NPIPB9	nuclear pore complex interacting protein family member B9	protein_coding
ENSG00000196993	5-FLUOROURACIL	GDSC2	-0.456794	0.00294596	NPIPB9	nuclear pore complex interacting protein family member B9	protein_coding
ENSG00000196993	5-FLUOROURACIL	ORGANOIDS	-0.785714	0.0480159	NPIPB9	nuclear pore complex interacting protein family member B9	protein_coding
ENSG00000212402	5-FLUOROURACIL	GDSC1	-0.396652	0.0142435	SNORA74B	small nucleolar RNA, H/ACA box 74B	snoRNA
ENSG00000212402	5-FLUOROURACIL	GDSC2	-0.396167	0.0108185	SNORA74B	small nucleolar RNA, H/ACA box 74B	snoRNA
ENSG00000212402	5-FLUOROURACIL	ORGANOIDS	-0.821429	0.034127	SNORA74B	small nucleolar RNA, H/ACA box 74B	snoRNA
ENSG00000232901	5-FLUOROURACIL	GDSC1	-0.543495	0.000515576	CYCSP10	CYCS pseudogene 10	processed_pseudogene
ENSG00000232901	5-FLUOROURACIL	GDSC2	-0.406098	0.00887066	CYCSP10	CYCS pseudogene 10	processed_pseudogene
ENSG00000232901	5-FLUOROURACIL	ORGANOIDS	-0.892857	0.0123016	CYCSP10	CYCS pseudogene 10	processed_pseudogene
ENSG00000234684	5-FLUOROURACIL	GDSC1	-0.555094	0.000372415	SDCBP2-AS1	SDCBP2 antisense RNA 1	lncRNA
ENSG00000234684	5-FLUOROURACIL	GDSC2	-0.447387	0.00365743	SDCBP2-AS1	SDCBP2 antisense RNA 1	lncRNA
ENSG00000234684	5-FLUOROURACIL	ORGANOIDS	-0.928571	0.00674603	SDCBP2-AS1	SDCBP2 antisense RNA 1	lncRNA
ENSG00000235413	5-FLUOROURACIL	GDSC1	-0.410876	0.0109142	KRT18P63	keratin 18 pseudogene 63	processed_pseudogene
ENSG00000235413	5-FLUOROURACIL	GDSC2	-0.315679	0.0448489	KRT18P63	keratin 18 pseudogene 63	processed_pseudogene
ENSG00000235413	5-FLUOROURACIL	ORGANOIDS	-0.821429	0.034127	KRT18P63	keratin 18 pseudogene 63	processed_pseudogene
ENSG00000236088	5-FLUOROURACIL	GDSC1	-0.39512	0.0146488	COX10-AS1	COX10 antisense RNA 1	lncRNA
ENSG00000236088	5-FLUOROURACIL	GDSC2	-0.324739	0.0388168	COX10-AS1	COX10 antisense RNA 1	lncRNA
ENSG00000236088	5-FLUOROURACIL	ORGANOIDS	-0.892857	0.0123016	COX10-AS1	COX10 antisense RNA 1	lncRNA
ENSG00000241907	5-FLUOROURACIL	GDSC1	-0.388773	0.0164343	RPS20P4	ribosomal protein S20 pseudogene 4	processed_pseudogene
ENSG00000241907	5-FLUOROURACIL	GDSC2	-0.317247	0.0437533	RPS20P4	ribosomal protein S20 pseudogene 4	processed_pseudogene
ENSG00000241907	5-FLUOROURACIL	ORGANOIDS	-0.821429	0.034127	RPS20P4	ribosomal protein S20 pseudogene 4	processed_pseudogene
ENSG00000253618	5-FLUOROURACIL	GDSC1	-0.478499	0.00264692	GRPEL2-AS1	GRPEL2 antisense RNA 1	lncRNA
ENSG00000253618	5-FLUOROURACIL	GDSC2	-0.404181	0.00922098	GRPEL2-AS1	GRPEL2 antisense RNA 1	lncRNA
ENSG00000253618	5-FLUOROURACIL	ORGANOIDS	-0.857143	0.0238095	GRPEL2-AS1	GRPEL2 antisense RNA 1	lncRNA
ENSG00000265681	5-FLUOROURACIL	GDSC2	-0.567944	0.000140994	RPL17	ribosomal protein L17	protein_coding
ENSG00000265681	5-FLUOROURACIL	GDSC1	-0.345661	0.034121	RPL17	ribosomal protein L17	protein_coding
ENSG00000265681	5-FLUOROURACIL	ORGANOIDS	-0.892857	0.0123016	RPL17	ribosomal protein L17	protein_coding

## Sheet: Table S3 (Oxaliplatin Cor)
ENSG	Drug	Dataset	R Spearman	p	Gene Symbol	Gene Name	Gene Type
ENSG00000071889	OXALIPLATIN	GDSC2	0.458188	0.00285168	FAM3A	family with sequence similarity 3 member A	protein_coding
ENSG00000071889	OXALIPLATIN	GDSC2_2	0.554034	0.000263118	FAM3A	family with sequence similarity 3 member A	protein_coding
ENSG00000071889	OXALIPLATIN	ORGANOIDS	0.785714	0.0480159	FAM3A	family with sequence similarity 3 member A	protein_coding
ENSG00000106771	OXALIPLATIN	GDSC2_2	0.315947	0.0475042	TMEM245	transmembrane protein 245	protein_coding
ENSG00000106771	OXALIPLATIN	GDSC2	0.326132	0.0379511	TMEM245	transmembrane protein 245	protein_coding
ENSG00000106771	OXALIPLATIN	ORGANOIDS	0.821429	0.034127	TMEM245	transmembrane protein 245	protein_coding
ENSG00000119986	OXALIPLATIN	GDSC2_2	0.354409	0.0254127	AVPI1	arginine vasopressin induced 1	protein_coding
ENSG00000119986	OXALIPLATIN	GDSC2	0.378746	0.0151298	AVPI1	arginine vasopressin induced 1	protein_coding
ENSG00000119986	OXALIPLATIN	ORGANOIDS	0.785714	0.0480159	AVPI1	arginine vasopressin induced 1	protein_coding
ENSG00000120068	OXALIPLATIN	GDSC2	0.393728	0.0113497	HOXB8	homeobox B8	protein_coding
ENSG00000120068	OXALIPLATIN	GDSC2_2	0.418386	0.00764834	HOXB8	homeobox B8	protein_coding
ENSG00000120068	OXALIPLATIN	ORGANOIDS	0.821429	0.034127	HOXB8	homeobox B8	protein_coding
ENSG00000123240	OXALIPLATIN	GDSC2	0.353833	0.0237844	OPTN	optineurin	protein_coding
ENSG00000123240	OXALIPLATIN	GDSC2_2	0.384803	0.0147481	OPTN	optineurin	protein_coding
ENSG00000123240	OXALIPLATIN	ORGANOIDS	0.928571	0.00674603	OPTN	optineurin	protein_coding
ENSG00000134627	OXALIPLATIN	GDSC2_2	0.361351	0.0225329	PIWIL4	piwi like RNA-mediated gene silencing 4	protein_coding
ENSG00000134627	OXALIPLATIN	GDSC2	0.382056	0.0142133	PIWIL4	piwi like RNA-mediated gene silencing 4	protein_coding
ENSG00000134627	OXALIPLATIN	ORGANOIDS	0.857143	0.0238095	PIWIL4	piwi like RNA-mediated gene silencing 4	protein_coding
ENSG00000143669	OXALIPLATIN	GDSC2	0.318641	0.0427978	LYST	lysosomal trafficking regulator	protein_coding
ENSG00000143669	OXALIPLATIN	GDSC2_2	0.321201	0.0437868	LYST	lysosomal trafficking regulator	protein_coding
ENSG00000143669	OXALIPLATIN	ORGANOIDS	0.785714	0.0480159	LYST	lysosomal trafficking regulator	protein_coding
ENSG00000159289	OXALIPLATIN	GDSC2	0.406098	0.00887066	GOLGA6A	golgin A6 family member A	protein_coding
ENSG00000159289	OXALIPLATIN	GDSC2_2	0.412946	0.00854215	GOLGA6A	golgin A6 family member A	protein_coding
ENSG00000159289	OXALIPLATIN	ORGANOIDS	0.821429	0.034127	GOLGA6A	golgin A6 family member A	protein_coding
ENSG00000169242	OXALIPLATIN	GDSC2_2	0.384428	0.0148517	EFNA1	ephrin A1	protein_coding
ENSG00000169242	OXALIPLATIN	GDSC2	0.432404	0.0051035	EFNA1	ephrin A1	protein_coding
ENSG00000169242	OXALIPLATIN	ORGANOIDS	0.785714	0.0480159	EFNA1	ephrin A1	protein_coding
ENSG00000173267	OXALIPLATIN	GDSC2_2	0.330957	0.0375148	SNCG	synuclein gamma	protein_coding
ENSG00000173267	OXALIPLATIN	GDSC2	0.415505	0.00731276	SNCG	synuclein gamma	protein_coding
ENSG00000173267	OXALIPLATIN	ORGANOIDS	0.821429	0.034127	SNCG	synuclein gamma	protein_coding
ENSG00000175202	OXALIPLATIN	GDSC2_2	0.361914	0.022312	HIGD2B	HIG1 hypoxia inducible domain family member 2B	protein_coding
ENSG00000175202	OXALIPLATIN	GDSC2	0.418815	0.00682419	HIGD2B	HIG1 hypoxia inducible domain family member 2B	protein_coding
ENSG00000175202	OXALIPLATIN	ORGANOIDS	0.785714	0.0480159	HIGD2B	HIG1 hypoxia inducible domain family member 2B	protein_coding
ENSG00000203879	OXALIPLATIN	GDSC2_2	0.32833	0.0391257	GDI1	GDP dissociation inhibitor 1	protein_coding
ENSG00000203879	OXALIPLATIN	GDSC2	0.332753	0.0340533	GDI1	GDP dissociation inhibitor 1	protein_coding
ENSG00000203879	OXALIPLATIN	ORGANOIDS	0.785714	0.0480159	GDI1	GDP dissociation inhibitor 1	protein_coding
ENSG00000226121	OXALIPLATIN	GDSC2_2	0.319512	0.0449548	AHCTF1P1	AT-hook containing transcription factor 1 pseudogene 1	processed_pseudogene
ENSG00000226121	OXALIPLATIN	GDSC2	0.456446	0.00296996	AHCTF1P1	AT-hook containing transcription factor 1 pseudogene 1	processed_pseudogene
ENSG00000226121	OXALIPLATIN	ORGANOIDS	0.928571	0.00674603	AHCTF1P1	AT-hook containing transcription factor 1 pseudogene 1	processed_pseudogene
ENSG00000232368	OXALIPLATIN	GDSC2	0.347038	0.0267635	FTLP2	ferritin light chain pseudogene 2	processed_pseudogene
ENSG00000232368	OXALIPLATIN	GDSC2_2	0.360788	0.0227557	FTLP2	ferritin light chain pseudogene 2	processed_pseudogene
ENSG00000232368	OXALIPLATIN	ORGANOIDS	0.785714	0.0480159	FTLP2	ferritin light chain pseudogene 2	processed_pseudogene
ENSG00000233295	OXALIPLATIN	GDSC2	0.308711	0.049993	FAM90A20P	putative protein FAM90A20	unprocessed_pseudogene
ENSG00000233295	OXALIPLATIN	GDSC2_2	0.421388	0.0071908	FAM90A20P	putative protein FAM90A20	unprocessed_pseudogene
ENSG00000233295	OXALIPLATIN	ORGANOIDS	0.857143	0.0238095	FAM90A20P	putative protein FAM90A20	unprocessed_pseudogene
ENSG00000235180	OXALIPLATIN	GDSC2	0.352613	0.0242976	LINC00601	long intergenic non-protein coding RNA 601	lncRNA
ENSG00000235180	OXALIPLATIN	GDSC2_2	0.385366	0.0145938	LINC00601	long intergenic non-protein coding RNA 601	lncRNA
ENSG00000235180	OXALIPLATIN	ORGANOIDS	0.857143	0.0238095	LINC00601	long intergenic non-protein coding RNA 601	lncRNA
ENSG00000235587	OXALIPLATIN	GDSC2_2	0.366604	0.0205406	GAPDHP65	glyceraldehyde 3 phosphate dehydrogenase pseudogene 65	processed_pseudogene
ENSG00000235587	OXALIPLATIN	GDSC2	0.412544	0.00777536	GAPDHP65	glyceraldehyde 3 phosphate dehydrogenase pseudogene 65	processed_pseudogene
ENSG00000235587	OXALIPLATIN	ORGANOIDS	0.892857	0.0123016	GAPDHP65	glyceraldehyde 3 phosphate dehydrogenase pseudogene 65	processed_pseudogene
ENSG00000244682	OXALIPLATIN	GDSC2_2	0.328705	0.0388922	FCGR2C	Fc fragment of IgG receptor IIc (gene/pseudogene)	polymorphic_pseudogene
ENSG00000244682	OXALIPLATIN	GDSC2	0.380314	0.0146896	FCGR2C	Fc fragment of IgG receptor IIc (gene/pseudogene)	polymorphic_pseudogene
ENSG00000244682	OXALIPLATIN	ORGANOIDS	0.821429	0.034127	FCGR2C	Fc fragment of IgG receptor IIc (gene/pseudogene)	polymorphic_pseudogene
ENSG00000250786	OXALIPLATIN	GDSC2	0.321951	0.0405971	SNHG18	small nucleolar RNA host gene 18	lncRNA
ENSG00000250786	OXALIPLATIN	GDSC2_2	0.390056	0.0133611	SNHG18	small nucleolar RNA host gene 18	lncRNA
ENSG00000250786	OXALIPLATIN	ORGANOIDS	0.785714	0.0480159	SNHG18	small nucleolar RNA host gene 18	lncRNA
ENSG00000257758	OXALIPLATIN	GDSC2_2	0.509568	0.000917226	KRT18P20	keratin 18 pseudogene 20	processed_pseudogene
ENSG00000257758	OXALIPLATIN	GDSC2	0.538502	0.000347295	KRT18P20	keratin 18 pseudogene 20	processed_pseudogene
ENSG00000257758	OXALIPLATIN	ORGANOIDS	0.821429	0.034127	KRT18P20	keratin 18 pseudogene 20	processed_pseudogene
ENSG00000005100	OXALIPLATIN	GDSC2_2	-0.460976	0.00303447	DHX33	DEAH-box helicase 33	protein_coding
ENSG00000005100	OXALIPLATIN	GDSC2	-0.397735	0.0104885	DHX33	DEAH-box helicase 33	protein_coding
ENSG00000005100	OXALIPLATIN	ORGANOIDS	-0.928571	0.00674603	DHX33	DEAH-box helicase 33	protein_coding
ENSG00000035141	OXALIPLATIN	GDSC2_2	-0.552908	0.00027212	FAM136A	family with sequence similarity 136 member A	protein_coding
ENSG00000035141	OXALIPLATIN	GDSC2	-0.451742	0.00331118	FAM136A	family with sequence similarity 136 member A	protein_coding
ENSG00000035141	OXALIPLATIN	ORGANOIDS	-0.892857	0.0123016	FAM136A	family with sequence similarity 136 member A	protein_coding
ENSG00000058804	OXALIPLATIN	GDSC2_2	-0.562477	0.000203716	NDC1	NDC1 transmembrane nucleoporin	protein_coding
ENSG00000058804	OXALIPLATIN	GDSC2	-0.326307	0.037844	NDC1	NDC1 transmembrane nucleoporin	protein_coding
ENSG00000058804	OXALIPLATIN	ORGANOIDS	-0.785714	0.0480159	NDC1	NDC1 transmembrane nucleoporin	protein_coding
ENSG00000070366	OXALIPLATIN	GDSC2	-0.488328	0.00136738	SMG6	SMG6 nonsense mediated mRNA decay factor	protein_coding
ENSG00000070366	OXALIPLATIN	GDSC2_2	-0.416698	0.00791663	SMG6	SMG6 nonsense mediated mRNA decay factor	protein_coding
ENSG00000070366	OXALIPLATIN	ORGANOIDS	-0.785714	0.0480159	SMG6	SMG6 nonsense mediated mRNA decay factor	protein_coding
ENSG00000083099	OXALIPLATIN	GDSC2_2	-0.609193	4.37721e-05	LYRM2	LYR motif containing 2	protein_coding
ENSG00000083099	OXALIPLATIN	GDSC2	-0.477178	0.0018076	LYRM2	LYR motif containing 2	protein_coding
ENSG00000083099	OXALIPLATIN	ORGANOIDS	-0.785714	0.0480159	LYRM2	LYR motif containing 2	protein_coding
ENSG00000083123	OXALIPLATIN	GDSC2_2	-0.405816	0.00984897	BCKDHB	branched chain keto acid dehydrogenase E1 subunit beta	protein_coding
ENSG00000083123	OXALIPLATIN	GDSC2	-0.404007	0.00925342	BCKDHB	branched chain keto acid dehydrogenase E1 subunit beta	protein_coding
ENSG00000083123	OXALIPLATIN	ORGANOIDS	-0.964286	0.00277778	BCKDHB	branched chain keto acid dehydrogenase E1 subunit beta	protein_coding
ENSG00000091732	OXALIPLATIN	GDSC2_2	-0.346904	0.0288665	ZC3HC1	zinc finger C3HC-type containing 1	protein_coding
ENSG00000091732	OXALIPLATIN	GDSC2	-0.308711	0.049993	ZC3HC1	zinc finger C3HC-type containing 1	protein_coding
ENSG00000091732	OXALIPLATIN	ORGANOIDS	-0.857143	0.0238095	ZC3HC1	zinc finger C3HC-type containing 1	protein_coding
ENSG00000104738	OXALIPLATIN	GDSC2_2	-0.362664	0.0220202	MCM4	minichromosome maintenance complex component 4	protein_coding
ENSG00000104738	OXALIPLATIN	GDSC2	-0.352091	0.0245204	MCM4	minichromosome maintenance complex component 4	protein_coding
ENSG00000104738	OXALIPLATIN	ORGANOIDS	-0.892857	0.0123016	MCM4	minichromosome maintenance complex component 4	protein_coding
ENSG00000108312	OXALIPLATIN	GDSC2_2	-0.394184	0.0123511	UBTF	upstream binding transcription factor	protein_coding
ENSG00000108312	OXALIPLATIN	GDSC2	-0.35122	0.0248954	UBTF	upstream binding transcription factor	protein_coding
ENSG00000108312	OXALIPLATIN	ORGANOIDS	-0.857143	0.0238095	UBTF	upstream binding transcription factor	protein_coding
ENSG00000108395	OXALIPLATIN	GDSC2_2	-0.529644	0.000532359	TRIM37	tripartite motif containing 37	protein_coding
ENSG00000108395	OXALIPLATIN	GDSC2	-0.452091	0.00328477	TRIM37	tripartite motif containing 37	protein_coding
ENSG00000108395	OXALIPLATIN	ORGANOIDS	-0.821429	0.034127	TRIM37	tripartite motif containing 37	protein_coding
ENSG00000108559	OXALIPLATIN	GDSC2_2	-0.489681	0.00152642	NUP88	nucleoporin 88	protein_coding
ENSG00000108559	OXALIPLATIN	GDSC2	-0.427178	0.00571423	NUP88	nucleoporin 88	protein_coding
ENSG00000108559	OXALIPLATIN	ORGANOIDS	-0.821429	0.034127	NUP88	nucleoporin 88	protein_coding
ENSG00000108961	OXALIPLATIN	GDSC2_2	-0.379925	0.016144	RANGRF	RAN guanine nucleotide release factor	protein_coding
ENSG00000108961	OXALIPLATIN	GDSC2	-0.36324	0.0201234	RANGRF	RAN guanine nucleotide release factor	protein_coding
ENSG00000108961	OXALIPLATIN	ORGANOIDS	-0.785714	0.0480159	RANGRF	RAN guanine nucleotide release factor	protein_coding
ENSG00000112320	OXALIPLATIN	GDSC2_2	-0.425891	0.00654903	SOBP	sine oculis binding protein homolog	protein_coding
ENSG00000112320	OXALIPLATIN	GDSC2	-0.335714	0.0324202	SOBP	sine oculis binding protein homolog	protein_coding
ENSG00000112320	OXALIPLATIN	ORGANOIDS	-0.821429	0.034127	SOBP	sine oculis binding protein homolog	protein_coding
ENSG00000114904	OXALIPLATIN	GDSC2_2	-0.535835	0.000447252	NEK4	NIMA related kinase 4	protein_coding
ENSG00000114904	OXALIPLATIN	GDSC2	-0.407143	0.00868447	NEK4	NIMA related kinase 4	protein_coding
ENSG00000114904	OXALIPLATIN	ORGANOIDS	-0.928571	0.00674603	NEK4	NIMA related kinase 4	protein_coding
ENSG00000124784	OXALIPLATIN	GDSC2_2	-0.466979	0.00264007	RIOK1	RIO kinase 1	protein_coding
ENSG00000124784	OXALIPLATIN	GDSC2	-0.400871	0.00985427	RIOK1	RIO kinase 1	protein_coding
ENSG00000124784	OXALIPLATIN	ORGANOIDS	-0.785714	0.0480159	RIOK1	RIO kinase 1	protein_coding
ENSG00000129480	OXALIPLATIN	GDSC2_2	-0.435272	0.00536994	DTD2	D-aminoacyl-tRNA deacylase 2	protein_coding
ENSG00000129480	OXALIPLATIN	GDSC2	-0.398955	0.0102378	DTD2	D-aminoacyl-tRNA deacylase 2	protein_coding
ENSG00000129480	OXALIPLATIN	ORGANOIDS	-0.821429	0.034127	DTD2	D-aminoacyl-tRNA deacylase 2	protein_coding
ENSG00000132330	OXALIPLATIN	GDSC2_2	-0.484803	0.00172216	SCLY	selenocysteine lyase	protein_coding
ENSG00000132330	OXALIPLATIN	GDSC2	-0.45122	0.00335115	SCLY	selenocysteine lyase	protein_coding
ENSG00000132330	OXALIPLATIN	ORGANOIDS	-0.928571	0.00674603	SCLY	selenocysteine lyase	protein_coding
ENSG00000132763	OXALIPLATIN	GDSC2_2	-0.486867	0.00163679	MMACHC	metabolism of cobalamin associated C	protein_coding
ENSG00000132763	OXALIPLATIN	GDSC2	-0.39338	0.0114274	MMACHC	metabolism of cobalamin associated C	protein_coding
ENSG00000132763	OXALIPLATIN	ORGANOIDS	-0.785714	0.0480159	MMACHC	metabolism of cobalamin associated C	protein_coding
ENSG00000132780	OXALIPLATIN	GDSC2_2	-0.482176	0.00183653	NASP	nuclear autoantigenic sperm protein	protein_coding
ENSG00000132780	OXALIPLATIN	GDSC2	-0.361672	0.0206982	NASP	nuclear autoantigenic sperm protein	protein_coding
ENSG00000132780	OXALIPLATIN	ORGANOIDS	-0.821429	0.034127	NASP	nuclear autoantigenic sperm protein	protein_coding
ENSG00000136450	OXALIPLATIN	GDSC2_2	-0.378987	0.016425	SRSF1	serine and arginine rich splicing factor 1	protein_coding
ENSG00000136450	OXALIPLATIN	GDSC2	-0.353659	0.0238572	SRSF1	serine and arginine rich splicing factor 1	protein_coding
ENSG00000136450	OXALIPLATIN	ORGANOIDS	-0.821429	0.034127	SRSF1	serine and arginine rich splicing factor 1	protein_coding
ENSG00000141499	OXALIPLATIN	GDSC2_2	-0.345966	0.0293245	WRAP53	WD repeat containing antisense to TP53	protein_coding
ENSG00000141499	OXALIPLATIN	GDSC2	-0.327875	0.0368913	WRAP53	WD repeat containing antisense to TP53	protein_coding
ENSG00000141499	OXALIPLATIN	ORGANOIDS	-0.785714	0.0480159	WRAP53	WD repeat containing antisense to TP53	protein_coding
ENSG00000156170	OXALIPLATIN	GDSC2_2	-0.364353	0.0213755	NDUFAF6	NADH:ubiquinone oxidoreductase complex assembly factor 6	protein_coding
ENSG00000156170	OXALIPLATIN	GDSC2	-0.316551	0.0442375	NDUFAF6	NADH:ubiquinone oxidoreductase complex assembly factor 6	protein_coding
ENSG00000156170	OXALIPLATIN	ORGANOIDS	-0.892857	0.0123016	NDUFAF6	NADH:ubiquinone oxidoreductase complex assembly factor 6	protein_coding
ENSG00000156471	OXALIPLATIN	GDSC2	-0.49669	0.00110272	PTDSS1	phosphatidylserine synthase 1	protein_coding
ENSG00000156471	OXALIPLATIN	GDSC2_2	-0.459662	0.00312736	PTDSS1	phosphatidylserine synthase 1	protein_coding
ENSG00000156471	OXALIPLATIN	ORGANOIDS	-0.857143	0.0238095	PTDSS1	phosphatidylserine synthase 1	protein_coding
ENSG00000162396	OXALIPLATIN	GDSC2_2	-0.344841	0.0298821	PARS2	prolyl-tRNA synthetase 2, mitochondrial	protein_coding
ENSG00000162396	OXALIPLATIN	GDSC2	-0.317422	0.0436329	PARS2	prolyl-tRNA synthetase 2, mitochondrial	protein_coding
ENSG00000162396	OXALIPLATIN	ORGANOIDS	-0.785714	0.0480159	PARS2	prolyl-tRNA synthetase 2, mitochondrial	protein_coding
ENSG00000167699	OXALIPLATIN	GDSC2_2	-0.417824	0.00773688	GLOD4	glyoxalase domain containing 4	protein_coding
ENSG00000167699	OXALIPLATIN	GDSC2	-0.383449	0.0138418	GLOD4	glyoxalase domain containing 4	protein_coding
ENSG00000167699	OXALIPLATIN	ORGANOIDS	-0.785714	0.0480159	GLOD4	glyoxalase domain containing 4	protein_coding
ENSG00000167721	OXALIPLATIN	GDSC2_2	-0.570544	0.000158569	TSR1	TSR1 ribosome maturation factor	protein_coding
ENSG00000167721	OXALIPLATIN	GDSC2	-0.446167	0.00375991	TSR1	TSR1 ribosome maturation factor	protein_coding
ENSG00000167721	OXALIPLATIN	ORGANOIDS	-0.785714	0.0480159	TSR1	TSR1 ribosome maturation factor	protein_coding
ENSG00000168268	OXALIPLATIN	GDSC2_2	-0.425891	0.00654903	NT5DC2	5'-nucleotidase domain containing 2	protein_coding
ENSG00000168268	OXALIPLATIN	GDSC2	-0.316899	0.0439948	NT5DC2	5'-nucleotidase domain containing 2	protein_coding
ENSG00000168268	OXALIPLATIN	ORGANOIDS	-0.857143	0.0238095	NT5DC2	5'-nucleotidase domain containing 2	protein_coding
ENSG00000169045	OXALIPLATIN	GDSC2_2	-0.436023	0.00528417	HNRNPH1	heterogeneous nuclear ribonucleoprotein H1	protein_coding
ENSG00000169045	OXALIPLATIN	GDSC2	-0.371603	0.0172806	HNRNPH1	heterogeneous nuclear ribonucleoprotein H1	protein_coding
ENSG00000169045	OXALIPLATIN	ORGANOIDS	-0.892857	0.0123016	HNRNPH1	heterogeneous nuclear ribonucleoprotein H1	protein_coding
ENSG00000171953	OXALIPLATIN	GDSC2_2	-0.490432	0.00149813	ATPAF2	ATP synthase mitochondrial F1 complex assembly factor 2	protein_coding
ENSG00000171953	OXALIPLATIN	GDSC2	-0.426829	0.00575712	ATPAF2	ATP synthase mitochondrial F1 complex assembly factor 2	protein_coding
ENSG00000171953	OXALIPLATIN	ORGANOIDS	-0.857143	0.0238095	ATPAF2	ATP synthase mitochondrial F1 complex assembly factor 2	protein_coding
ENSG00000178409	OXALIPLATIN	GDSC2_2	-0.617261	3.2829e-05	BEND3	BEN domain containing 3	protein_coding
ENSG00000178409	OXALIPLATIN	GDSC2	-0.393031	0.0115056	BEND3	BEN domain containing 3	protein_coding
ENSG00000178409	OXALIPLATIN	ORGANOIDS	-0.821429	0.034127	BEND3	BEN domain containing 3	protein_coding
ENSG00000182180	OXALIPLATIN	GDSC2_2	-0.355722	0.0248454	MRPS16	mitochondrial ribosomal protein S16	protein_coding
ENSG00000182180	OXALIPLATIN	GDSC2	-0.312195	0.047364	MRPS16	mitochondrial ribosomal protein S16	protein_coding
ENSG00000182180	OXALIPLATIN	ORGANOIDS	-0.785714	0.0480159	MRPS16	mitochondrial ribosomal protein S16	protein_coding
ENSG00000197147	OXALIPLATIN	GDSC2_2	-0.568293	0.000170155	LRRC8B	leucine rich repeat containing 8 VRAC subunit B	protein_coding
ENSG00000197147	OXALIPLATIN	GDSC2	-0.333449	0.0336631	LRRC8B	leucine rich repeat containing 8 VRAC subunit B	protein_coding
ENSG00000197147	OXALIPLATIN	ORGANOIDS	-0.821429	0.034127	LRRC8B	leucine rich repeat containing 8 VRAC subunit B	protein_coding
ENSG00000215041	OXALIPLATIN	GDSC2_2	-0.421764	0.00713531	NEURL4	neuralized E3 ubiquitin protein ligase 4	protein_coding
ENSG00000215041	OXALIPLATIN	GDSC2	-0.383101	0.0139339	NEURL4	neuralized E3 ubiquitin protein ligase 4	protein_coding
ENSG00000215041	OXALIPLATIN	ORGANOIDS	-0.785714	0.0480159	NEURL4	neuralized E3 ubiquitin protein ligase 4	protein_coding

## Sheet: Table S4 (SN-38 Cor)
ENSG	Drug	Dataset	R Spearman	p	Gene Symbol	Gene Name	Gene Type
ENSG00000010278	SN-38	GDSC1	0.412946	0.00854215	CD9	CD9 molecule	protein_coding
ENSG00000010278	SN-38	ORGANOIDS	0.885714	0.0333333	CD9	CD9 molecule	protein_coding
ENSG00000102103	SN-38	GDSC1	0.336398	0.0343516	PQBP1	polyglutamine binding protein 1	protein_coding
ENSG00000102103	SN-38	ORGANOIDS	0.942857	0.0166667	PQBP1	polyglutamine binding protein 1	protein_coding
ENSG00000108511	SN-38	GDSC1	0.431895	0.00577111	HOXB6	homeobox B6	protein_coding
ENSG00000108511	SN-38	ORGANOIDS	0.885714	0.0333333	HOXB6	homeobox B6	protein_coding
ENSG00000133115	SN-38	GDSC1	0.39137	0.0130323	STOML3	stomatin like 3	protein_coding
ENSG00000133115	SN-38	ORGANOIDS	0.885714	0.0333333	STOML3	stomatin like 3	protein_coding
ENSG00000135940	SN-38	GDSC1	0.373171	0.0182613	COX5B	cytochrome c oxidase subunit 5B	protein_coding
ENSG00000135940	SN-38	ORGANOIDS	0.942857	0.0166667	COX5B	cytochrome c oxidase subunit 5B	protein_coding
ENSG00000143416	SN-38	GDSC1	0.452533	0.00367656	SELENBP1	selenium binding protein 1	protein_coding
ENSG00000143416	SN-38	ORGANOIDS	0.885714	0.0333333	SELENBP1	selenium binding protein 1	protein_coding
ENSG00000169509	SN-38	GDSC1	0.312758	0.0498839	CRCT1	cysteine rich C-terminal 1	protein_coding
ENSG00000169509	SN-38	ORGANOIDS	0.885714	0.0333333	CRCT1	cysteine rich C-terminal 1	protein_coding
ENSG00000182533	SN-38	GDSC1	0.437523	0.00511621	CAV3	caveolin 3	protein_coding
ENSG00000182533	SN-38	ORGANOIDS	0.942857	0.0166667	CAV3	caveolin 3	protein_coding
ENSG00000204165	SN-38	GDSC1	0.363602	0.02166	CXorf65	chromosome X open reading frame 65	protein_coding
ENSG00000204165	SN-38	ORGANOIDS	0.942857	0.0166667	CXorf65	chromosome X open reading frame 65	protein_coding
ENSG00000213201	SN-38	GDSC1	0.371857	0.0186991	FABP5P10	fatty acid binding protein 5 pseudogene 10	processed_pseudogene
ENSG00000213201	SN-38	ORGANOIDS	0.942857	0.0166667	FABP5P10	fatty acid binding protein 5 pseudogene 10	processed_pseudogene
ENSG00000214027	SN-38	GDSC1	0.355535	0.0249258	ARPC3P5	actin related protein 2/3 complex subunit 3 pseudogene 5	processed_pseudogene
ENSG00000214027	SN-38	ORGANOIDS	0.885714	0.0333333	ARPC3P5	actin related protein 2/3 complex subunit 3 pseudogene 5	processed_pseudogene
ENSG00000224183	SN-38	GDSC1	0.384615	0.0147998	SDHDP6	succinate dehydrogenase complex subunit D pseudogene 6	processed_pseudogene
ENSG00000224183	SN-38	ORGANOIDS	0.942857	0.0166667	SDHDP6	succinate dehydrogenase complex subunit D pseudogene 6	processed_pseudogene
ENSG00000228938	SN-38	GDSC1	0.338086	0.033416	SNRPD2P1	small nuclear ribonucleoprotein D2 pseudogene 1	processed_pseudogene
ENSG00000228938	SN-38	ORGANOIDS	0.942857	0.0166667	SNRPD2P1	small nuclear ribonucleoprotein D2 pseudogene 1	processed_pseudogene
ENSG00000229833	SN-38	GDSC1	0.353283	0.0259075	PET100	PET100 cytochrome c oxidase chaperone	protein_coding
ENSG00000229833	SN-38	ORGANOIDS	0.885714	0.0333333	PET100	PET100 cytochrome c oxidase chaperone	protein_coding
ENSG00000231244	SN-38	GDSC1	0.451782	0.00373903	PSMC1P3	proteasome 26S subunit, ATPase 1 pseudogene 3	processed_pseudogene
ENSG00000231244	SN-38	ORGANOIDS	0.942857	0.0166667	PSMC1P3	proteasome 26S subunit, ATPase 1 pseudogene 3	processed_pseudogene
ENSG00000231501	SN-38	GDSC1	0.416323	0.00797734	MTND4LP1	MT-ND4L pseudogene 1	processed_pseudogene
ENSG00000231501	SN-38	ORGANOIDS	0.942857	0.0166667	MTND4LP1	MT-ND4L pseudogene 1	processed_pseudogene
ENSG00000234213	SN-38	GDSC1	0.477486	0.00205757	FHP1	fumarate hydratase pseudogene 1	processed_pseudogene
ENSG00000234213	SN-38	ORGANOIDS	0.885714	0.0333333	FHP1	fumarate hydratase pseudogene 1	processed_pseudogene
ENSG00000234711	SN-38	GDSC1	0.359099	0.0234352	TUBB8P11	tubulin beta 8 class VIII pseudogene 11	unprocessed_pseudogene
ENSG00000234711	SN-38	ORGANOIDS	0.942857	0.0166667	TUBB8P11	tubulin beta 8 class VIII pseudogene 11	unprocessed_pseudogene
ENSG00000235763	SN-38	GDSC1	0.332645	0.0365084	SNRPGP5	small nuclear ribonucleoprotein polypeptide G pseudogene 5	processed_pseudogene
ENSG00000235763	SN-38	ORGANOIDS	0.942857	0.0166667	SNRPGP5	small nuclear ribonucleoprotein polypeptide G pseudogene 5	processed_pseudogene
ENSG00000236993	SN-38	GDSC1	0.539587	0.000401827	GAPDHP21	glyceraldehyde 3 phosphate dehydrogenase pseudogene 21	processed_pseudogene
ENSG00000236993	SN-38	ORGANOIDS	0.885714	0.0333333	GAPDHP21	glyceraldehyde 3 phosphate dehydrogenase pseudogene 21	processed_pseudogene
ENSG00000243989	SN-38	GDSC1	0.34878	0.0279683	ACY1	aminoacylase 1	protein_coding
ENSG00000243989	SN-38	ORGANOIDS	0.885714	0.0333333	ACY1	aminoacylase 1	protein_coding
ENSG00000254647	SN-38	GDSC1	0.404878	0.0100331	INS	insulin	protein_coding
ENSG00000254647	SN-38	ORGANOIDS	0.942857	0.0166667	INS	insulin	protein_coding
ENSG00000260889	SN-38	GDSC1	0.338274	0.0333133	CKBP1	creatine kinase B pseudogene 1	processed_pseudogene
ENSG00000260889	SN-38	ORGANOIDS	0.942857	0.0166667	CKBP1	creatine kinase B pseudogene 1	processed_pseudogene
ENSG00000127362	SN-38	GDSC1	-0.333021	0.0362878	TAS2R3	taste 2 receptor member 3	protein_coding
ENSG00000127362	SN-38	ORGANOIDS	-0.885714	0.0333333	TAS2R3	taste 2 receptor member 3	protein_coding
ENSG00000127364	SN-38	GDSC1	-0.325516	0.0409143	TAS2R4	taste 2 receptor member 4	protein_coding
ENSG00000127364	SN-38	ORGANOIDS	-0.885714	0.0333333	TAS2R4	taste 2 receptor member 4	protein_coding
ENSG00000149380	SN-38	GDSC1	-0.312758	0.0498839	P4HA3	prolyl 4-hydroxylase subunit alpha 3	protein_coding
ENSG00000149380	SN-38	ORGANOIDS	-0.885714	0.0333333	P4HA3	prolyl 4-hydroxylase subunit alpha 3	protein_coding
ENSG00000235408	SN-38	GDSC1	-0.431895	0.00577111	SNORA71B	small nucleolar RNA, H/ACA box 71B	snoRNA
ENSG00000235408	SN-38	ORGANOIDS	-0.942857	0.0166667	SNORA71B	small nucleolar RNA, H/ACA box 71B	snoRNA
ENSG00000236200	SN-38	GDSC1	-0.385741	0.0144917	KDM4A-AS1	KDM4A antisense RNA 1	lncRNA
ENSG00000236200	SN-38	ORGANOIDS	-0.942857	0.0166667	KDM4A-AS1	KDM4A antisense RNA 1	lncRNA

## Sheet: Table S5 (Pathway analysis)
5-FU Positive Correlations
ID	Description	BgRatio	pvalue	p.adjust
R-HSA-77387	Insulin receptor recycling	30/11009	6.3612e-05	0.00643272
R-HSA-917977	Transferrin endocytosis and recycling	31/11009	7.0303e-05	0.00643272
R-HSA-917937	Iron uptake and transport	58/11009	0.000460076	0.0280647
Oxaliplatin Positive Correlations
ID	Description	BgRatio	pvalue	p.adjust
R-HSA-9007101	Rab regulation of trafficking	124/11009	0.000744016	0.0119043
R-HSA-5357786	TNFR1-induced proapoptotic signaling	25/11009	0.00905381	0.0365383
R-HSA-5601884	PIWI-interacting RNA (piRNA) biogenesis	29/11009	0.0104967	0.0365383
R-HSA-3928663	EPHA-mediated growth cone collapse	30/11009	0.0108572	0.0365383
R-HSA-5357956	TNFR1-induced NF-kappa-B signaling pathway	33/11009	0.011938	0.0365383
R-HSA-8854214	TBC/RABGAPs	46/11009	0.0166114	0.0365383
R-HSA-5357905	Regulation of TNFR1 signaling	48/11009	0.0173289	0.0365383
R-HSA-3928665	EPH-ephrin mediated repulsion of cells	51/11009	0.0184044	0.0365383
R-HSA-75893	TNF signaling	57/11009	0.0205528	0.0365383
R-HSA-2565942	Regulation of PLK1 Activity at G2/M Transition	88/11009	0.0315968	0.0440199
R-HSA-8876198	RAB GEFs exchange GTP for GDP on RABs	90/11009	0.0323061	0.0440199
R-HSA-2682334	EPH-Ephrin signaling	92/11009	0.033015	0.0440199
Oxaliplatin Negative Correlations
ID	Description	BgRatio	pvalue	p.adjust
R-HSA-159236	Transport of Mature mRNA derived from an Intron-Containing Transcript	75/11009	0.000369809	0.017415
R-HSA-72202	Transport of Mature Transcript to Cytoplasm	84/11009	0.000516107	0.017415
R-HSA-168271	Transport of Ribonucleoproteins into the Host Nucleus	31/11009	0.00155869	0.017415
R-HSA-168333	NEP/NS2 Interacts with the Cellular Export Machinery	31/11009	0.00155869	0.017415
R-HSA-170822	Regulation of Glucokinase by Glucokinase Regulatory Protein	31/11009	0.00155869	0.017415
R-HSA-5619107	Defective TPR may confer susceptibility towards thyroid papillary carcinoma (TPC)	31/11009	0.00155869	0.017415
R-HSA-168274	Export of Viral Ribonucleoproteins from Nucleus	33/11009	0.0017658	0.017415
R-HSA-180746	Nuclear import of Rev protein	33/11009	0.0017658	0.017415
R-HSA-180910	Vpr-mediated nuclear import of PICs	33/11009	0.0017658	0.017415
R-HSA-72203	Processing of Capped Intron-Containing Pre-mRNA	285/11009	0.00185839	0.017415
R-HSA-159227	Transport of the SLBP independent Mature mRNA	34/11009	0.00187401	0.017415
R-HSA-165054	Rev-mediated nuclear export of HIV RNA	34/11009	0.00187401	0.017415
R-HSA-4085377	SUMOylation of SUMOylation proteins	34/11009	0.00187401	0.017415
R-HSA-159230	Transport of the SLBP Dependant Mature mRNA	35/11009	0.00198531	0.017415
R-HSA-3301854	Nuclear Pore Complex (NPC) Disassembly	35/11009	0.00198531	0.017415
R-HSA-176033	Interactions of Vpr with host cellular proteins	36/11009	0.00209968	0.017415
R-HSA-177243	Interactions of Rev with host cellular proteins	36/11009	0.00209968	0.017415
R-HSA-3232142	SUMOylation of ubiquitinylation proteins	38/11009	0.0023376	0.0183112
R-HSA-168276	NS1 Mediated Effects on Host Pathways	40/11009	0.00258769	0.019134
R-HSA-159231	Transport of Mature mRNA Derived from an Intronless Transcript	41/11009	0.00271727	0.019134
R-HSA-159234	Transport of Mature mRNAs Derived from Intronless Transcripts	42/11009	0.00284986	0.019134
R-HSA-168325	Viral Messenger RNA Synthesis	43/11009	0.00298545	0.019134
R-HSA-4615885	SUMOylation of DNA replication proteins	45/11009	0.00326558	0.0200194
R-HSA-4570464	SUMOylation of RNA binding proteins	47/11009	0.00355757	0.0209007
R-HSA-2980766	Nuclear Envelope Breakdown	52/11009	0.00433891	0.0235203
R-HSA-191859	snRNP Assembly	53/11009	0.00450389	0.0235203
R-HSA-194441	Metabolism of non-coding RNA	53/11009	0.00450389	0.0235203
R-HSA-6784531	tRNA processing in the nucleus	57/11009	0.00519254	0.0261481
R-HSA-3371453	Regulation of HSF1-mediated heat shock response	69/11009	0.00752839	0.0366036
R-HSA-4551638	SUMOylation of chromatin organization proteins	71/11009	0.0079562	0.0369896
R-HSA-1169408	ISG15 antiviral mechanism	73/11009	0.00839479	0.0369896
R-HSA-70171	Glycolysis	73/11009	0.00839479	0.0369896
R-HSA-3108214	SUMOylation of DNA damage response and repair proteins	77/11009	0.00930401	0.0397535
SN-38 Negative Correlations
ID	Description	BgRatio	pvalue	p.adjust
R-HSA-420499	Class C/3 (Metabotropic glutamate/pheromone receptors)	38/11009	3.47298e-05	0.000142333
R-HSA-9717207	Sensory perception of sweet, bitter, and umami (glutamate) taste	41/11009	4.05025e-05	0.000142333
R-HSA-9717189	Sensory perception of taste	47/11009	5.33747e-05	0.000142333
R-HSA-418594	G alpha (i) signalling events	318/11009	0.0024477	0.00489541
R-HSA-500792	GPCR ligand binding	468/11009	0.00525767	0.00841228
R-HSA-1650814	Collagen biosynthesis and modifying enzymes	67/11009	0.0181485	0.024198
R-HSA-1474290	Collagen formation	90/11009	0.0243276	0.027803

## Sheet: Table S6 (Stage IV sig)
ENSG	Gene Symbol	Gene Name	Gene Type	Affymetrix ID	Estimate	Std. Error	z value	Pr(>|z|)
					-25.16	34.51	-0.73	0.466	intercept
ENSG00000204390	HSPA1L	heat shock protein family A (Hsp70) member 1 like	protein_coding	TC06001546.hg.1	8.28	2.24	3.7	0.000217
ENSG00000172349	IL16	interleukin 16	protein_coding	TC15000756.hg.1	-10.13	2.52	-4.01	6.03e-05
ENSG00000083123	BCKDHB	branched chain keto acid dehydrogenase E1 subunit beta	protein_coding	TC06000762.hg.1	-3.35	1.09	-3.08	0.0021
ENSG00000085063	CD59	CD59 molecule (CD59 blood group)	protein_coding	TC11003113.hg.1	4.37	1.35	3.23	0.00122
ENSG00000127364	TAS2R4	taste 2 receptor member 4	protein_coding	TC07000894.hg.1	-3.37	0.89	-3.79	0.000151
ENSG00000078043	PIAS2	protein inhibitor of activated STAT 2	protein_coding	TC18000487.hg.1	3.4	1.24	2.75	0.00603
ENSG00000115652	UXS1	UDP-glucuronate decarboxylase 1	protein_coding	TC02002171.hg.1	7.07	2.53	2.79	0.00527
ENSG00000103037	SETD6	SET domain containing 6, protein lysine methyltransferase	protein_coding	TC16000505.hg.1	9.83	3.39	2.9	0.00371
ENSG00000102100	SLC35A2	solute carrier family 35 member A2	protein_coding	TC0X001019.hg.1	-7.52	2.77	-2.72	0.0066
ENSG00000163389	POGLUT1	protein O-glucosyltransferase 1	protein_coding	TC03002489.hg.1	-5.53	1.88	-2.94	0.00333
ENSG00000010278	CD9	CD9 molecule	protein_coding	TC12000076.hg.1	3.42	1.17	2.93	0.00342
ENSG00000063245	EPN1	epsin 1	protein_coding	TC19000907.hg.1	-3.44	1.71	-2.01	0.0442

## Sheet: Table S7 (Stage II III sig)
ENSG	Gene Symbol	Gene Name	Gene Type	Affymetrix ID	Estimate	Std. Error	z value	Pr(>|z|)
					-13.43	21.16	-0.63	0.526	intercept
ENSG00000203879	GDI1	GDP dissociation inhibitor 1	protein_coding	201864_at	2.96	0.98	3.02	0.00256
ENSG00000229833	PET100	PET100 cytochrome c oxidase chaperone	protein_coding	226006_at	-2.77	0.74	-3.75	0.000175
ENSG00000214517	PPME1	protein phosphatase methylesterase 1	protein_coding	49077_at	-4.12	1.64	-2.51	0.0121
ENSG00000185883	ATP6V0C	ATPase H+ transporting V0 subunit c	protein_coding	36994_at	4.87	1.54	3.16	0.00156
ENSG00000108312	UBTF	upstream binding transcription factor	protein_coding	225982_at	-4.53	1.46	-3.1	0.00191
ENSG00000172349	IL16	interleukin 16	protein_coding	209827_s_at	-3.03	0.86	-3.53	0.000408
ENSG00000108839	ALOX12	arachidonate 12-lipoxygenase, 12S type	protein_coding	207206_s_at	4.9	1.53	3.2	0.00138
ENSG00000171953	ATPAF2	ATP synthase mitochondrial F1 complex assembly factor 2	protein_coding	213057_at	-3.29	1.14	-2.88	0.00394
ENSG00000108961	RANGRF	RAN guanine nucleotide release factor	protein_coding	218526_s_at	3	1.04	2.89	0.00388
ENSG00000146409	SLC18B1	solute carrier family 18 member B1	protein_coding	226301_at	1.46	0.56	2.6	0.00944
ENSG00000132330	SCLY	selenocysteine lyase	protein_coding	221575_at	-2.14	0.85	-2.52	0.0117
ENSG00000113732	ATP6V0E1	ATPase H+ transporting V0 subunit e1	protein_coding	200096_s_at	2.73	1.33	2.05	0.0407

## Sheet: Table S8 (Stage II III KEGG)
category	subcategory	ID	Description	GeneRatio	BgRatio	RichFactor	FoldEnrichment	zScore	pvalue	p,adjust	qvalue	geneID	Count
Metabolism	Energy metabolism	hsa00190	Oxidative phosphorylation	61/1510	138/8538	0.442029	2.49937	8.23063	2.92479e-13	1.00028e-10	8.98989e-11	4713/516/1340/4715/10632/1329/518/4701/1537/1347/10975/7381/4722/1353/27089/4695/1345/4704/9377/51079/1337/1350/515/9167/4706/7386/4716/4711/498/522/4702/1327/4717/4708/1346/4709/539/55967/7388/521/126328/4705/4729/374291/4712/513/4700/4718/506/4697/4726/29796/527/509/1351/6391/9551/528/1352/4714/10312	61
Organismal Systems	Environmental adaptation	hsa04714	Thermogenesis	87/1510	235/8538	0.370213	2.0933	7.87733	7.06907e-13	1.20881e-10	1.0864e-10	4713/516/1340/28958/4715/10632/1329/518/4701/1537/1347/10975/7381/4722/1353/27089/4695/1345/51287/137682/4704/9377/6605/51079/1337/1350/6603/515/9167/4706/7386/2260/4716/5468/6196/2182/5564/4711/60/498/522/4702/1327/29078/84987/4717/4708/51548/1346/4709/539/55967/51241/7388/521/126328/4705/4729/374291/1374/123096/91942/4712/284184/513/4700/493753/10818/4718/388753/506/65260/4697/4726/29796/7249/1…	87
NA	NA	hsa04820	Cytoskeleton in muscle cells	83/1510	232/8538	0.357759	2.02288	7.32144	1.94588e-11	2.21831e-09	1.99368e-09	1293/9260/1278/1281/3693/1289/1290/255631/27295/7094/50509/1284/2200/3678/7171/6444/1292/633/1277/7058/1462/3339/7431/10398/1282/22795/5318/7059/1301/8082/3679/8572/22801/1291/23345/9672/7169/4811/2275/60/7060/4627/23500/4628/3930/171024/70/3672/7791/7057/3688/4636/7168/2318/1465/25802/2192/84823/4001/85301/165904/1311/1634/10611/2199/7414/7125/8910/4624/9172/72/287/4000/4629/6709/79188/6383/3685…	83
Human Diseases	Neurodegenerative disease	hsa05020	Prion disease	88/1510	278/8538	0.316547	1.78985	6.20588	6.25996e-09	4.66417e-07	4.19186e-07	4713/516/1340/4715/1329/518/4701/1537/1347/10975/7381/3915/4722/858/27089/84617/4695/857/1345/5718/4704/9377/51079/1337/1350/5691/515/9167/4706/7386/4716/4711/3708/498/522/4702/1327/4717/2534/4708/1346/4709/539/5683/55967/2905/7388/836/775/126328/3310/5709/4705/4729/374291/1958/4712/513/116443/4700/5695/7124/5686/4718/79861/7416/7979/506/4697/4726/5621/9451/4688/29796/5710/9586/5704/5714/509/1351…	88
Human Diseases	Cardiovascular disease	hsa05415	Diabetic cardiomyopathy	70/1510	205/8538	0.341463	1.93074	6.25214	7.3932e-09	4.66417e-07	4.19186e-07	4713/516/1340/10000/4715/1278/1329/1281/518/4701/1537/1347/9945/10975/7381/4722/27089/4695/1345/1277/25874/4704/9377/51079/1337/1350/4313/515/5162/9167/4706/7386/4716/4711/498/7046/522/4702/1327/4717/4708/1346/4709/539/55967/7388/5350/5501/126328/4705/4729/374291/7040/4712/513/4700/7043/4718/7416/506/4697/4726/1509/4688/29796/509/1351/6391/4714/2673	70
Human Diseases	Neurodegenerative disease	hsa05012	Parkinson disease	86/1510	271/8538	0.317343	1.79435	6.15957	8.18275e-09	4.66417e-07	4.19186e-07	4713/516/1340/4715/1329/518/4701/1537/1347/10975/7381/4722/27089/84617/4695/1345/5718/4704/9377/51079/1337/1350/5691/515/9167/4706/25828/7386/4716/2771/7317/201266/4711/3708/498/522/4702/1327/4717/4708/1346/4709/539/5683/55967/7388/4129/836/64116/126328/5709/4705/4729/374291/4712/513/4700/91252/5695/5686/91860/4718/79861/7416/7979/506/4697/4726/55669/9451/29796/5710/5704/5714/509/1351/55334/6391/…	86
Human Diseases	Neurodegenerative disease	hsa05016	Huntington disease	95/1510	311/8538	0.305466	1.7272	6.05533	1.17347e-08	5.73326e-07	5.1527e-07	4713/516/1340/4715/1329/518/4701/1537/1347/5440/10975/7381/4722/27089/84617/4695/1345/3092/5718/4704/9377/51079/1337/1350/5691/515/5435/55081/9167/4706/7386/4716/5468/493869/4711/3708/498/522/4702/1327/4717/4708/1346/4709/539/5683/55967/7388/5437/836/126328/3065/5709/4705/4729/374291/4712/513/4700/5695/5434/8408/5438/5686/163/4718/79861/7416/7979/506/4697/6908/7019/4726/9519/29796/5710/9586/2878/…	95
Human Diseases	Endocrine and metabolic disease	hsa04932	Non-alcoholic fatty liver disease	57/1510	157/8538	0.363057	2.05284	6.17146	1.58234e-08	6.76452e-07	6.07953e-07	4713/1340/10000/4715/1329/4701/1537/1347/10975/7381/4722/27089/4695/1345/4704/9377/51079/1337/1050/1350/9167/4706/7386/4716/5468/6945/5564/4711/4702/1327/4717/4708/1346/4709/55967/7388/836/126328/4705/637/4729/374291/7040/4712/4700/7124/4718/998/4697/4726/9451/29796/1351/6391/7132/4714/581	57
Cellular Processes	Cellular community - eukaryotes	hsa04510	Focal adhesion	67/1510	203/8538	0.330049	1.8662	5.78946	7.05666e-08	2.68153e-06	2.40999e-06	10000/3371/87/1293/1278/3693/2316/7094/1284/3915/3910/3678/858/1292/857/1277/7058/399694/3913/5159/55742/10398/1282/7059/4638/824/7424/4660/5058/3679/22801/1291/56034/2321/60/7060/7450/5063/2534/1950/3611/1399/3672/5501/7791/7057/3688/10451/4636/1311/6696/3918/5155/7414/3911/5156/998/1793/3912/3480/3914/3479/5881/3685/2335/3381/5894	67
Human Diseases	Cancer: overview	hsa05208	Chemical carcinogenesis - reactive oxygen species	71/1510	227/8538	0.312775	1.76853	5.43965	3.14026e-07	1.07397e-05	9.65216e-06	4713/516/1340/10000/4715/1329/518/4701/1537/1347/10975/7381/4722/27089/5587/4695/1345/4704/9377/51079/1337/1350/515/8517/9167/4706/7386/4716/27035/52/4711/1545/498/522/4702/1327/4717/4708/1950/1346/50507/4709/539/55967/4257/7388/126328/4705/4729/374291/4712/513/4700/4258/4718/7416/506/4697/4726/3091/4688/29796/27/509/1351/6391/4780/6647/369/4714/5894	71
Environmental Information Processing	Signaling molecules and interaction	hsa04512	ECM-receptor interaction	34/1510	89/8538	0.382022	2.16007	5.0992	3.39219e-06	0.000105466	9.47866e-05	3371/1293/1278/3693/1284/3915/3910/3678/1292/1277/7058/3339/3913/1282/7059/3679/22801/1291/9900/7060/7450/3672/7057/3688/1311/6696/3918/3911/3161/3912/3914/3685/2335/3381	34
Human Diseases	Neurodegenerative disease	hsa05010	Alzheimer disease	104/1510	391/8538	0.265985	1.50396	4.72835	4.55484e-06	0.000129813	0.000116668	4713/516/1340/10000/4715/1329/518/4701/1537/1347/10975/7381/4722/27089/84617/4695/1345/5718/4704/9377/51079/1337/1350/5691/515/8517/9167/4706/7386/4716/824/201266/27035/8321/4711/3708/23401/498/522/4702/1327/4717/4708/1346/50507/4709/539/5683/55967/2905/7388/836/64116/775/126328/5709/4705/637/4729/374291/4712/823/513/4700/57142/91252/7855/5695/8408/7124/5686/91860/4718/79861/7416/10023/7979/506/4…	104
Human Diseases	Neurodegenerative disease	hsa05014	Amyotrophic lateral sclerosis	98/1510	371/8538	0.264151	1.49359	4.50554	1.17969e-05	0.00031035	0.000278923	4713/516/1340/4715/1329/518/4701/1537/1347/10975/7381/4722/27089/84617/4695/1345/5718/4704/9377/51079/1337/1350/5691/515/9167/4706/7386/4716/493869/4711/60/498/55706/522/4702/1327/4717/4708/1346/4709/5608/539/5683/55967/2905/7388/4686/836/79023/126328/5709/4705/637/4729/374291/81929/4712/29978/513/10452/79139/79902/4700/5695/8480/129401/8408/7124/5686/4718/79861/7416/7979/506/4843/4697/4726/9451/…	98
Metabolism	Glycan biosynthesis and metabolism	hsa00532	Glycosaminoglycan biosynthesis - chondroitin sulfate / dermatan sulfate	12/1510	21/8538	0.571429	3.23103	4.74457	5.44163e-05	0.00132931	0.0011947	51363/55454/9469/50515/337876/55790/10090/29940/92126/54480/22856/113189	12
Human Diseases	Cancer: overview	hsa05205	Proteoglycans in cancer	57/1510	204/8538	0.279412	1.57988	3.88554	0.000164554	0.00375183	0.00337191	10000/1278/3693/84309/2316/3678/858/857/1277/4478/3339/4313/2260/4660/5058/8321/7291/3708/60/5328/22808/7078/22800/836/5501/867/7057/3688/10451/7040/1514/7097/3549/1634/10818/7855/51196/7124/2549/4060/998/3091/287/3316/7479/2247/2017/2065/3480/6383/3479/117581/3685/369/4609/2335/5894	57
Genetic Information Processing	Translation	hsa03010	Ribosome	49/1510	172/8538	0.284884	1.61082	3.75097	0.00028131	0.006013	0.00540411	29088/51264/6182/6227/28998/65003/51081/64965/6183/29093/29074/124995/6232/65008/3921/51318/51021/6143/64960/9349/219927/51263/64981/64928/11222/6201/64979/6133/6150/6164/6189/54948/55168/64983/51121/2197/51023/51073/6224/6234/6156/63875/6175/11224/65005/51373/6160/23521/51187	49
Human Diseases	Infectious disease: bacterial	hsa05100	Bacterial invasion of epithelial cells	26/1510	78/8538	0.333333	1.88477	3.63845	0.000603553	0.0121421	0.0109125	3678/858/857/399694/79767/60/3611/10095/999/1399/4735/867/3688/57180/7414/2549/1759/998/10163/1793/23607/10801/2017/55752/2335/29119	26
Organismal Systems	Circulatory system	hsa04260	Cardiac muscle contraction	28/1510	87/8538	0.321839	1.81978	3.56226	0.000715941	0.0136029	0.0122254	1340/1329/1537/1347/10975/7381/7171/27089/1345/9377/1337/1350/9167/7386/7169/1327/1346/7388/70/781/775/7168/845/6546/4624/29796/1351/9254	28
Metabolism	Amino acid metabolism	hsa00280	Valine, leucine and isoleucine degradation	18/1510	48/8538	0.375	2.12036	3.60787	0.000875048	0.0157509	0.0141559	39/586/594/217/10449/26275/84693/35/36/3033/501/1962/549/27034/65985/3712/64087/3157	18
Human Diseases	Neurodegenerative disease	hsa05022	Pathways of neurodegeneration - multiple diseases	111/1510	483/8538	0.229814	1.29944	3.1403	0.00138573	0.0236959	0.0212964	4713/516/1340/4715/1329/518/4701/1537/1347/10975/7381/4722/27089/84617/4695/1345/3092/5718/4704/9377/51079/1337/1350/5691/515/55081/9167/4706/7386/4716/824/7317/27035/8321/493869/4711/3708/23401/498/6310/522/4702/1327/4717/4708/1346/50507/4709/5608/539/5683/55967/2905/7388/836/775/126328/5709/4705/637/4729/374291/4712/823/513/10452/79139/4700/7855/5695/8408/7124/5686/91860/4718/79861/7416/10023/7…	111
Metabolism	Lipid metabolism	hsa00071	Fatty acid degradation	16/1510	43/8538	0.372093	2.10393	3.36371	0.00183599	0.0299004	0.0268726	39/1632/2639/2182/217/10449/130/1374/35/51/36/3033/501/126/1962/51703	16

## Sheet: Table S9 (Stage II III GO)
ID	Description	GeneRatio	BgRatio	RichFactor	FoldEnrichment	zScore	pvalue	p,adjust	qvalue	geneID	Count
GO:0140053	mitochondrial gene expression	90/3170	164/18888	0.54878	3.26983	13.1108	8.21301e-29	5.06661e-25	4.62609e-25	29088/51264/28958/51649/56945/84311/51642/6182/4701/28957/51106/28998/65003/51081/64965/6183/60488/29093/10102/29074/3396/124995/57129/84340/64978/55157/28977/54931/116541/65008/64976/51318/130916/51204/51021/64960/219927/65080/51263/51001/51258/64981/64928/11222/26589/25821/51650/7284/84881/118487/80324/90480/54938/64979/5442/6150/57570/54948/51067/54534/55168/4528/79072/64983/85476/51250/65993/…	90
GO:0032543	mitochondrial translation	75/3170	130/18888	0.576923	3.43752	12.5239	4.21823e-26	1.30111e-22	1.18799e-22	29088/51264/28958/51649/56945/84311/51642/6182/4701/28957/28998/65003/51081/64965/6183/60488/29093/10102/29074/3396/124995/57129/84340/64978/55157/28977/54931/116541/65008/64976/51318/51204/51021/64960/219927/65080/51263/51258/64981/64928/11222/26589/51650/7284/84881/118487/90480/54938/64979/6150/54948/51067/54534/55168/4528/79072/64983/85476/65993/51023/64975/51073/51654/63875/10884/55005/28973/…	75
GO:0033108	mitochondrial respiratory chain complex assembly	56/3170	101/18888	0.554455	3.30364	10.4246	9.93779e-19	2.04354e-15	1.86586e-15	100131801/4713/644096/28958/4715/51295/790955/4722/4695/51287/137682/728568/79145/4704/55101/51079/4706/7386/4716/51204/4711/131474/4702/29078/25880/25813/84987/617/4717/4708/4709/55967/51241/79064/55863/126328/4705/283951/374291/91942/4712/284184/57226/79072/4700/493753/29090/90871/440957/84233/4718/7019/116228/115209/54949/4714	56
GO:0030198	extracellular matrix organization	121/3170	332/18888	0.364458	2.17157	9.67181	2.73219e-18	4.21372e-15	3.84736e-15	1303/4921/1278/4327/1281/1289/1290/84168/255631/165/9509/4016/50509/1284/3915/858/1295/7837/857/1277/80781/23213/83716/23768/1296/871/100287171/3913/1306/11174/26585/90102/1282/22795/6624/11117/4313/1301/25903/10631/4017/1300/30008/5468/1307/3491/27035/4323/151887/285590/1291/144165/81792/4015/10516/83872/1305/1545/4811/7046/649/55151/133584/4322/7075/2191/84627/55790/10630/1294/54507/64116/56999…	121
GO:0043062	extracellular structure organization	121/3170	333/18888	0.363363	2.16505	9.63271	3.59518e-18	4.43573e-15	4.05006e-15	1303/4921/1278/4327/1281/1289/1290/84168/255631/165/9509/4016/50509/1284/3915/858/1295/7837/857/1277/80781/23213/83716/23768/1296/871/100287171/3913/1306/11174/26585/90102/1282/22795/6624/11117/4313/1301/25903/10631/4017/1300/30008/5468/1307/3491/27035/4323/151887/285590/1291/144165/81792/4015/10516/83872/1305/1545/4811/7046/649/55151/133584/4322/7075/2191/84627/55790/10630/1294/54507/64116/56999…	121
GO:0045229	external encapsulating structure organization	121/3170	334/18888	0.362275	2.15857	9.59375	4.72265e-18	4.85567e-15	4.43349e-15	1303/4921/1278/4327/1281/1289/1290/84168/255631/165/9509/4016/50509/1284/3915/858/1295/7837/857/1277/80781/23213/83716/23768/1296/871/100287171/3913/1306/11174/26585/90102/1282/22795/6624/11117/4313/1301/25903/10631/4017/1300/30008/5468/1307/3491/27035/4323/151887/285590/1291/144165/81792/4015/10516/83872/1305/1545/4811/7046/649/55151/133584/4322/7075/2191/84627/55790/10630/1294/54507/64116/56999…	121
GO:0006119	oxidative phosphorylation	67/3170	148/18888	0.452703	2.69737	9.30966	4.55144e-16	4.01112e-13	3.66237e-13	4713/1340/4715/10632/1329/4701/1537/1347/10975/790955/1348/7381/4722/27089/4695/1345/4704/9377/51079/1337/1350/515/9167/4706/7386/4716/4711/498/522/4702/1327/4717/4708/1346/4709/539/55967/7388/521/126328/4705/637/4729/374291/30968/4712/513/4700/983/4436/7124/4718/388753/506/4697/4726/27069/29796/891/509/54949/1351/6391/9551/51142/65990/4714	67
GO:0009060	aerobic respiration	81/3170	199/18888	0.407035	2.42526	9.07697	8.34826e-16	6.43755e-13	5.87783e-13	4713/1340/4715/10632/1329/4701/1537/8802/1347/10975/790955/1348/7381/4722/27089/4695/1345/92259/9650/4704/9377/4190/51079/1337/1350/515/5162/1737/9167/4706/7386/4716/1291/4711/498/522/4702/1327/4717/4708/1346/4709/539/55967/7388/521/126328/4705/637/4729/374291/30968/4712/513/4700/983/3417/4436/7124/4718/388753/506/4697/4726/3091/27069/29796/158/2647/891/509/54949/1351/6391/113115/9551/2271/51142/…	81
GO:0042773	ATP synthesis coupled electron transport	51/3170	102/18888	0.5	2.97918	9.00079	1.00485e-14	6.19894e-12	5.65997e-12	4713/1340/4715/1329/4701/1537/1347/10975/790955/1348/7381/4722/27089/4695/1345/4704/9377/1337/1350/9167/4706/7386/4716/4711/4702/1327/4717/4708/1346/4709/55967/7388/4705/637/4729/374291/4712/4700/983/4718/388753/4697/4726/27069/29796/891/54949/1351/6391/51142/4714	51
GO:0042775	mitochondrial ATP synthesis coupled electron transport	51/3170	102/18888	0.5	2.97918	9.00079	1.00485e-14	6.19894e-12	5.65997e-12	4713/1340/4715/1329/4701/1537/1347/10975/790955/1348/7381/4722/27089/4695/1345/4704/9377/1337/1350/9167/4706/7386/4716/4711/4702/1327/4717/4708/1346/4709/55967/7388/4705/637/4729/374291/4712/4700/983/4718/388753/4697/4726/27069/29796/891/54949/1351/6391/51142/4714	51
GO:0015986	proton motive force-driven ATP synthesis	42/3170	76/18888	0.552632	3.29278	8.99422	2.48219e-14	1.39206e-11	1.27103e-11	4713/516/4715/10632/518/4701/4722/4695/9556/4704/51079/515/4706/4716/4711/498/522/4702/84833/4717/4708/4709/539/55967/521/126328/4705/4729/374291/30968/4712/513/4700/4718/506/4726/527/509/6391/9551/65990/4714	42
GO:0045333	cellular respiration	87/3170	245/18888	0.355102	2.11583	7.89467	8.33254e-13	4.20145e-10	3.83616e-10	4713/1340/4715/10632/1329/4701/1537/8802/1347/10975/790955/1348/7381/4722/27089/4695/1345/92259/9650/4704/9377/4190/51079/1337/1350/515/5162/1737/9167/4706/7386/4716/1291/4776/4711/498/131474/522/55847/4702/1327/4717/4708/1346/4709/539/55967/7388/521/126328/4705/637/4729/374291/30968/4712/513/4700/983/3417/4436/7124/4718/388753/506/4843/4697/4726/3091/27069/2109/29796/158/2647/891/509/54949/1351/…	87
GO:0042776	proton motive force-driven mitochondrial ATP synthesis	37/3170	67/18888	0.552239	3.29044	8.43426	8.85377e-13	4.20145e-10	3.83616e-10	4713/4715/10632/4701/4722/4695/4704/51079/515/4706/4716/4711/498/522/4702/4717/4708/4709/539/55967/521/126328/4705/4729/374291/30968/4712/513/4700/4718/506/4726/509/6391/9551/65990/4714	37
GO:0010257	NADH dehydrogenase complex assembly	34/3170	60/18888	0.566667	3.3764	8.27954	2.74889e-12	1.13053e-09	1.03223e-09	4713/4715/51295/4722/4695/137682/4704/55101/51079/4706/4716/4711/4702/29078/25880/617/4717/4708/4709/55967/55863/126328/4705/374291/91942/4712/284184/57226/4700/29090/90871/84233/4718/4714	34
GO:0032981	mitochondrial respiratory chain complex I assembly	34/3170	60/18888	0.566667	3.3764	8.27954	2.74889e-12	1.13053e-09	1.03223e-09	4713/4715/51295/4722/4695/137682/4704/55101/51079/4706/4716/4711/4702/29078/25880/617/4717/4708/4709/55967/55863/126328/4705/374291/91942/4712/284184/57226/4700/29090/90871/84233/4718/4714	34
GO:0006754	ATP biosynthetic process	47/3170	101/18888	0.465347	2.7727	8.02195	3.13071e-12	1.20708e-09	1.10213e-09	4713/516/4715/10632/518/4701/790955/4722/1353/4695/9556/4704/51079/515/4706/4716/4711/498/55022/522/4702/84833/4717/4708/4709/539/55967/521/126328/4705/4729/27109/374291/7040/30968/4712/513/4700/4718/506/4726/527/509/6391/9551/65990/4714	47
GO:0019646	aerobic electron transport chain	44/3170	94/18888	0.468085	2.78902	7.80876	1.19593e-11	4.33982e-09	3.96249e-09	4713/1340/4715/1329/4701/1537/1347/10975/790955/1348/7381/4722/27089/4695/1345/4704/9377/1337/1350/9167/4706/7386/4716/4711/4702/1327/4717/4708/1346/4709/7388/4705/4729/374291/4712/4700/4718/4697/4726/29796/54949/1351/6391/4714	44
GO:0030199	collagen fibril organization	35/3170	66/18888	0.530303	3.15974	7.89318	1.73538e-11	5.94753e-09	5.43042e-09	1303/4921/1278/1281/1289/1290/165/9509/4016/50509/7837/1277/80781/871/26585/11117/1301/4017/30008/1291/81792/4015/1545/7046/649/84171/6423/85301/1311/140766/4060/4320/1805/7373/60681	35
GO:0022904	respiratory electron transport chain	52/3170	123/18888	0.422764	2.51898	7.59002	2.14325e-11	6.95879e-09	6.35375e-09	4713/1340/4715/1329/4701/1537/1347/10975/790955/1348/7381/4722/27089/4695/1345/4704/9377/1337/1350/9167/4706/7386/4716/4711/4702/1327/4717/4708/1346/4709/55967/7388/4705/637/4729/374291/4712/4700/983/4718/388753/4697/4726/27069/2109/29796/891/54949/1351/6391/51142/4714	52
GO:0022900	electron transport chain	66/3170	175/18888	0.377143	2.24715	7.44354	2.29028e-11	7.06438e-09	6.45016e-09	4713/1340/4715/1329/4701/1537/1347/10975/790955/1348/7381/4722/1353/27089/4695/1345/4704/9377/1337/1350/9167/4706/7386/4716/2230/217/4711/4702/1327/4717/4708/1346/8560/50507/4709/55967/7388/4129/4705/637/4729/374291/4712/4700/983/79689/1528/4718/388753/4697/4726/27069/4688/57215/2109/29796/891/112812/54949/1351/6391/51142/4200/57019/4714/8630	66
GO:0009145	purine nucleoside triphosphate biosynthetic process	49/3170	113/18888	0.433628	2.58371	7.58295	2.67689e-11	7.86368e-09	7.17997e-09	4713/516/4715/10632/518/4701/790955/4722/1353/4830/4695/9556/4704/51079/515/4706/4716/4711/498/55022/522/4702/84833/4717/4708/132/4709/539/55967/521/126328/4705/4729/27109/374291/7040/30968/4712/513/4700/4718/506/4726/527/509/6391/9551/65990/4714	49
GO:0009206	purine ribonucleoside triphosphate biosynthetic process	48/3170	112/18888	0.428571	2.55358	7.4055	7.02911e-11	1.97103e-08	1.79965e-08	4713/516/4715/10632/518/4701/790955/4722/1353/4830/4695/9556/4704/51079/515/4706/4716/4711/498/55022/522/4702/84833/4717/4708/4709/539/55967/521/126328/4705/4729/27109/374291/7040/30968/4712/513/4700/4718/506/4726/527/509/6391/9551/65990/4714	48
GO:0009142	nucleoside triphosphate biosynthetic process	51/3170	126/18888	0.404762	2.41172	7.14013	2.23058e-10	5.9828e-08	5.46262e-08	4713/516/4715/10632/518/4701/790955/4722/1353/4830/4695/9556/4704/51079/515/4706/4716/4711/498/55022/522/4702/84833/4717/4708/132/4709/539/55967/521/126328/4705/4729/27109/374291/7040/30968/4712/513/4700/4718/506/4726/9519/527/509/6391/9551/65990/1841/4714	51
GO:0022613	ribonucleoprotein complex biogenesis	138/3170	499/18888	0.276553	1.6478	6.58607	4.8414e-10	1.20072e-07	1.09632e-07	6227/51106/25926/56915/51081/9326/55781/317781/401466/8161/55759/51367/25804/2091/79833/6232/7536/54512/83443/57418/55164/3921/10775/6636/1653/130916/54475/51406/54663/131870/51001/10436/55702/11051/6201/2483/10978/54555/84881/23405/23212/6637/79922/79760/8667/6633/56342/10969/4686/55813/112479/51010/6732/3692/79954/91582/10713/10557/9136/23016/11157/10360/6189/54955/55027/51491/22889/26284/10181…	138
GO:0031589	cell-substrate adhesion	107/3170	359/18888	0.29805	1.77589	6.66552	4.86595e-10	1.20072e-07	1.09632e-07	23380/23499/87/558/1281/3693/6695/1009/84168/2316/7094/50509/10395/3915/11037/3678/1295/3684/10979/1277/8829/26585/1490/90102/55742/22795/7070/340485/11117/5054/5318/7059/79834/10631/25992/30008/1307/3491/3679/4323/151887/22801/81792/26073/10516/1305/4811/5328/9448/7450/3987/10232/604/91663/51057/133584/54453/3611/55679/64005/10630/1399/3672/56999/8874/7791/7057/79987/3688/22998/947/10420/26515/2…	107
GO:0009201	ribonucleoside triphosphate biosynthetic process	48/3170	118/18888	0.40678	2.42374	6.9671	6.12939e-10	1.45431e-07	1.32787e-07	4713/516/4715/10632/518/4701/790955/4722/1353/4830/4695/9556/4704/51079/515/4706/4716/4711/498/55022/522/4702/84833/4717/4708/4709/539/55967/521/126328/4705/4729/27109/374291/7040/30968/4712/513/4700/4718/506/4726/527/509/6391/9551/65990/4714	48
GO:0009152	purine ribonucleotide biosynthetic process	71/3170	211/18888	0.336493	2.00495	6.59239	1.56065e-09	3.56579e-07	3.25576e-07	4713/516/4715/11001/10632/518/4701/790955/4722/1353/4830/4695/9556/25874/4704/51079/2982/79717/515/5162/1737/4706/4716/2983/2639/2182/4711/498/55022/522/4702/84833/4717/4708/132/4709/539/55967/521/126328/4705/4729/27109/374291/7040/30968/4712/513/4700/31/53354/55902/80347/4718/10606/8050/506/2984/4726/527/158/509/6391/9551/353/65990/6576/9061/51703/4714/4882	71
GO:0042254	ribosome biogenesis	96/3170	319/18888	0.30094	1.79311	6.41575	2.16749e-09	4.77545e-07	4.36024e-07	6227/51106/25926/56915/51081/9326/55781/317781/401466/55759/51367/2091/6232/54512/57418/55164/3921/10775/130916/54475/51406/54663/131870/51001/10436/6201/2483/54555/84881/23212/79922/56342/10969/55813/112479/51010/3692/79954/91582/10557/9136/23016/11157/10360/6189/54955/55027/51491/26284/25879/6059/92342/55794/54433/115939/90441/5393/51121/29081/120379/51388/85395/51096/84365/84864/57647/117246/2…	96
GO:0001503	ossification	123/3170	446/18888	0.275785	1.64322	6.1736	5.09434e-09	1.08369e-06	9.89467e-07	5245/9902/3371/2737/6664/9260/4921/1278/359845/1290/1009/3336/7171/5587/10979/1277/1462/25937/8840/26585/1490/6497/4920/57003/2091/1050/860/7059/4313/1301/5191/2697/51025/4330/4256/5468/3491/7424/2736/23601/4323/3488/8321/4054/22801/1291/10272/54829/144165/81792/4015/1305/7291/6781/8792/5087/7130/55366/6320/649/3486/55151/4322/2550/8642/1893/5734/22800/5608/3611/55790/10140/115908/5764/1051/25842…	123
GO:0009260	ribonucleotide biosynthetic process	73/3170	226/18888	0.323009	1.9246	6.27976	6.87947e-09	1.41465e-06	1.29165e-06	4713/516/4715/11001/10632/518/4701/790955/4722/1353/4830/4695/9556/25874/4704/51079/2982/79717/515/5162/1737/4706/4716/2983/2639/2182/4711/498/55022/522/4702/84833/4717/4708/132/4709/539/55967/521/126328/4705/4729/27109/374291/7040/30968/4712/513/4700/1723/31/53354/55902/7372/80347/4718/10606/8050/506/2984/4726/527/158/509/6391/9551/353/65990/6576/9061/51703/4714/4882	73
GO:0046390	ribose phosphate biosynthetic process	74/3170	233/18888	0.317597	1.89235	6.15503	1.22489e-08	2.39015e-06	2.18234e-06	4713/516/4715/11001/10632/518/4701/790955/4722/1353/4830/4695/9556/25874/4704/51079/2982/79717/515/5162/1737/4706/4716/2983/2639/2182/4711/498/55022/522/4702/84833/4717/4708/132/4709/539/55967/521/126328/4705/4729/27109/374291/7040/30968/4712/513/4700/1723/31/53354/55902/5636/7372/80347/4718/10606/8050/506/2984/4726/527/158/509/6391/9551/353/65990/6576/9061/51703/4714/4882	74
GO:0015980	energy derivation by oxidation of organic compounds	98/3170	338/18888	0.289941	1.72757	6.06142	1.23983e-08	2.39015e-06	2.18234e-06	4713/1340/4715/10632/1329/4701/1537/8802/1347/9945/10975/790955/1348/7381/4722/27089/4695/1345/92259/112464/221395/9650/4704/9377/4190/51079/1337/1350/515/5162/1737/9167/4706/7386/4716/1291/4776/4711/498/5507/55022/131474/522/55847/4702/1327/4717/4708/1346/4709/539/55967/7388/521/5501/126328/5837/4705/637/4729/374291/30968/4712/10728/513/4700/983/3417/4436/7124/3795/4718/388753/506/4843/4697/4726…	98
GO:0050673	epithelial cell proliferation	129/3170	482/18888	0.267635	1.59466	5.93921	1.56762e-08	2.9305e-06	2.6757e-06	10000/6664/8828/6935/57608/5017/3915/858/4830/1295/441478/3357/5587/857/23213/135228/6678/1296/8829/113174/3339/7857/4163/64102/860/55081/4017/2260/5468/7424/4323/3488/196740/1750/9839/7291/2321/7060/3148/498/728/55366/7046/3486/23421/1960/51548/1950/7075/1893/2191/283131/677/154791/55679/3280/55840/6690/5176/84666/8742/7057/3142/637/5764/1051/93974/7040/10468/9255/55959/3202/947/3549/949/3516/80…	129
GO:0006164	purine nucleotide biosynthetic process	79/3170	256/18888	0.308594	1.83871	6.06758	1.67208e-08	3.03384e-06	2.77006e-06	4713/516/4715/11001/10632/518/4701/790955/4722/1353/4830/4695/9556/25874/4704/51079/2982/79717/515/5162/1737/4706/4716/2983/2639/2182/4711/498/55022/522/4702/5740/84833/4717/4708/132/4709/539/55967/4837/521/126328/4705/4729/27109/374291/7040/30968/4712/513/4700/31/53354/55902/5636/80347/4718/10606/8050/506/2984/4843/4726/527/158/509/6391/9551/353/27231/65990/6576/9061/93100/51703/4714/160728/4882…	79
GO:0072522	purine-containing compound biosynthetic process	80/3170	264/18888	0.30303	1.80556	5.9194	3.31349e-08	5.84026e-06	5.33247e-06	4713/516/4715/11001/10632/518/4701/790955/4722/1353/4830/4695/9556/25874/4704/51079/2982/79717/515/5162/1737/4706/4716/2983/2639/2182/4711/498/55022/522/4702/5740/84833/4717/4708/132/4709/539/55967/4837/521/126328/4705/4729/27109/374291/7040/30968/4712/513/4700/6470/31/53354/55902/5636/80347/4718/10606/8050/506/2984/4843/4726/527/158/509/6391/9551/353/27231/65990/6576/9061/93100/51703/4714/160728…	80
GO:0009150	purine ribonucleotide metabolic process	120/3170	446/18888	0.269058	1.60315	5.78893	3.597e-08	6.16385e-06	5.62793e-06	4713/516/4715/11001/10632/518/4701/6296/8802/54995/23433/790955/4722/1353/4830/26137/4695/9556/55711/55190/25874/128486/4704/51079/2982/79717/515/5162/1737/4706/3156/4716/2983/2639/2182/1291/4711/283927/8694/5315/80221/498/55022/522/4702/84833/4717/3094/4708/132/51548/4709/5136/539/55967/3356/521/126328/3692/4705/4729/27109/93974/374291/53343/7040/30968/5138/11163/23597/11164/5744/4712/84693/513/…	120
GO:0051216	cartilage development	67/3170	209/18888	0.320574	1.9101	5.9415	3.93144e-08	6.55488e-06	5.98497e-06	2737/7227/7076/1281/359845/6935/389084/633/1277/23213/871/8840/26585/1490/860/7059/1301/4017/2260/4256/8372/3491/4054/1291/81792/1833/6781/7046/50515/649/4322/2202/1893/55790/7040/55959/3202/3549/5744/5396/54928/2734/6423/85301/1311/2648/9421/579/22856/8313/3091/25884/9451/6591/2261/6660/1513/54360/653/2247/23314/10865/2121/4969/659/583/4882	67
GO:0019693	ribose phosphate metabolic process	127/3170	480/18888	0.264583	1.57648	5.74534	4.16104e-08	6.75511e-06	6.16779e-06	4713/516/4715/11001/10632/518/4701/6296/8802/54995/23433/790955/4722/1353/4830/26137/4695/9556/55711/55190/25874/128486/4704/51079/2982/79717/515/22934/5162/1737/4706/3156/4716/2983/2639/2182/1291/4711/283927/8694/5315/80221/498/55022/522/4702/84833/256281/4717/3094/4708/132/51548/4709/5136/539/55967/3356/521/126328/3692/4705/4729/27109/93974/374291/53343/7040/30968/5138/11163/23597/11164/5744/47…	127
GO:0061448	connective tissue development	85/3170	288/18888	0.295139	1.75854	5.82549	4.72155e-08	7.46853e-06	6.81917e-06	59/2737/7227/7076/1281/359845/1289/6935/389084/633/1277/116236/23213/871/8840/26585/5159/1490/23111/860/7059/1301/4017/2260/4256/8372/5468/3491/285590/4054/1291/81792/4015/1833/6781/7046/50515/64641/649/4322/2202/1893/55790/25979/7040/55959/3202/947/140606/3549/1958/5744/5396/54928/2734/6423/85301/1311/91252/2648/8609/9421/5155/579/22856/8313/3091/25884/9451/6591/2261/6660/1513/9462/54360/653/883…	85
GO:1901293	nucleoside phosphate biosynthetic process	86/3170	295/18888	0.291525	1.73701	5.7296	7.27165e-08	1.12147e-05	1.02396e-05	4713/516/4715/11001/10632/518/4701/790955/4722/1353/4830/4695/9556/25874/4704/51079/2982/79717/515/5162/1737/4706/4716/2983/2639/2182/7083/4711/498/55022/522/4702/5740/84833/4717/4708/132/4709/539/55967/4837/521/126328/4705/4729/27109/374291/7040/30968/4712/513/4700/6470/1723/31/53354/55902/5636/7372/80347/4718/10606/8050/102157402/506/2984/4843/4726/9519/527/158/509/6391/9551/353/27231/65990/657…	86
GO:0009259	ribonucleotide metabolic process	123/3170	466/18888	0.263948	1.5727	5.62166	7.83487e-08	1.17886e-05	1.07636e-05	4713/516/4715/11001/10632/518/4701/6296/8802/54995/23433/790955/4722/1353/4830/26137/4695/9556/55711/55190/25874/128486/4704/51079/2982/79717/515/5162/1737/4706/3156/4716/2983/2639/2182/1291/4711/283927/8694/5315/80221/498/55022/522/4702/84833/4717/3094/4708/132/51548/4709/5136/539/55967/3356/521/126328/3692/4705/4729/27109/93974/374291/53343/7040/30968/5138/11163/23597/11164/5744/4712/84693/513/…	123
GO:0009165	nucleotide biosynthetic process	85/3170	293/18888	0.290102	1.72853	5.64415	1.09553e-07	1.60913e-05	1.46922e-05	4713/516/4715/11001/10632/518/4701/790955/4722/1353/4830/4695/9556/25874/4704/51079/2982/79717/515/5162/1737/4706/4716/2983/2639/2182/4711/498/55022/522/4702/5740/84833/4717/4708/132/4709/539/55967/4837/521/126328/4705/4729/27109/374291/7040/30968/4712/513/4700/6470/1723/31/53354/55902/5636/7372/80347/4718/10606/8050/102157402/506/2984/4843/4726/9519/527/158/509/6391/9551/353/27231/65990/6576/906…	85
GO:0007160	cell-matrix adhesion	73/3170	241/18888	0.302905	1.80481	5.64693	1.32385e-07	1.89926e-05	1.73413e-05	23499/87/1281/3693/1009/7094/50509/10395/11037/3678/3684/10979/8829/26585/1490/90102/22795/7070/340485/11117/5054/7059/79834/10631/25992/30008/1307/3679/4323/22801/81792/26073/10516/1305/4811/5328/9448/3987/10232/604/51057/54453/3611/3672/56999/8874/7791/7057/79987/3688/22998/947/10420/26515/3687/83700/7414/27076/56940/3897/8910/9358/2017/57669/2824/57662/1842/10894/3685/347/9647/2335/2042	73
GO:0050678	regulation of epithelial cell proliferation	109/3170	407/18888	0.267813	1.59573	5.45626	1.94149e-07	2.72206e-05	2.48539e-05	10000/6664/8828/6935/57608/5017/3915/858/4830/441478/3357/5587/857/23213/135228/6678/8829/113174/3339/7857/4163/64102/860/55081/2260/5468/7424/1750/7291/2321/7060/3148/498/728/7046/23421/1960/51548/1950/7075/1893/283131/677/154791/55679/3280/55840/6690/5176/8742/7057/3142/637/5764/93974/7040/9255/55959/3202/3549/3516/80173/8805/6423/9500/28984/57142/10818/5797/57504/7124/1028/567/80004/5828/5155/…	109
GO:0150115	cell-substrate junction organization	39/3170	103/18888	0.378641	2.25608	5.7404	2.36349e-07	3.24008e-05	2.95837e-05	23499/87/1009/7094/10395/3915/11037/3678/10979/7145/8829/26585/90102/7070/79834/1307/4323/144165/26073/9448/3987/51057/8874/7057/22998/10420/667/7414/56940/2017/57669/2824/57662/347/9647/9922/2335/2042/10982	39
GO:0000959	mitochondrial RNA metabolic process	25/3170	53/18888	0.471698	2.81055	5.92758	2.67506e-07	3.58749e-05	3.27557e-05	6182/51106/81892/55157/54931/130916/51001/25821/84881/80324/54938/5442/57570/51067/79072/51250/6832/51654/7019/64863/57215/56652/22868/64216/80298	25
GO:0034470	ncRNA processing	113/3170	433/18888	0.26097	1.55495	5.24633	4.86834e-07	6.38996e-05	5.83438e-05	6227/51106/51002/25926/56915/9326/55781/317781/55759/51367/2091/91801/144233/6232/54512/54931/138716/10940/57418/55164/10775/1653/130916/142940/81890/51406/54974/84520/54663/131870/10436/55039/6201/27304/25821/2483/10978/163589/57508/54555/84881/55726/23405/23212/80324/79922/56342/51531/56931/10969/4686/55813/112479/51091/51010/3692/79954/10557/7040/9136/23016/11157/10360/57570/25879/339487/55656…	113
GO:0006364	rRNA processing	67/3170	224/18888	0.299107	1.78219	5.28865	7.08304e-07	9.10318e-05	8.31169e-05	6227/51106/25926/56915/9326/55781/317781/55759/51367/2091/6232/54512/57418/55164/10775/130916/51406/54663/131870/10436/6201/2483/54555/84881/23212/79922/56342/10969/55813/112479/51010/3692/79954/10557/9136/23016/11157/10360/25879/92342/54433/115939/5393/29081/120379/85395/51096/84365/57647/117246/25983/23481/6234/9775/84294/11224/51729/345630/23246/55299/10799/10556/64216/27341/91893/27042/10248	67
GO:0007044	cell-substrate junction assembly	36/3170	96/18888	0.375	2.23438	5.44518	8.90515e-07	0.000112114	0.000102366	23499/87/1009/7094/10395/3915/11037/3678/10979/7145/8829/26585/90102/7070/79834/1307/4323/26073/9448/3987/51057/8874/7057/22998/10420/667/7414/56940/2017/57669/2824/57662/347/9647/2335/2042	36
GO:0045216	cell-cell junction organization	64/3170	213/18888	0.300469	1.79031	5.20915	1.04556e-06	0.000129002	0.000117785	10052/1009/2316/7094/100506658/8506/857/10979/143098/118/6624/5318/57493/8777/204851/2697/84525/55243/153562/60/3801/3987/7046/57502/1436/5175/2706/59272/55679/999/9253/79987/2150/1365/7040/1525/79977/27134/90952/7855/4641/7043/7124/83700/7414/57555/2048/998/2149/9231/1004/6591/91862/4301/287/1948/55334/28513/57662/1000/8650/51564/10804/1366	64
GO:0032963	collagen metabolic process	38/3170	107/18888	0.35514	2.11605	5.19912	2.14161e-06	0.000254829	0.000232673	9902/1508/4921/1278/4327/1289/9509/4602/57333/1277/64175/5653/871/7431/5118/54463/11117/4313/4323/3624/1291/23371/4322/2191/3688/7040/1514/3549/28984/7043/2022/114757/140766/2149/3091/4239/4320/1513	38
GO:0007229	integrin-mediated signaling pathway	39/3170	111/18888	0.351351	2.09348	5.18885	2.14802e-06	0.000254829	0.000232673	7076/1281/3693/2316/7094/3915/3678/3684/5587/10979/8829/3913/1490/7070/1307/3679/22801/4811/3987/4627/3611/55679/8613/3672/7791/3688/10451/5764/3687/667/3911/9510/998/8452/1793/3912/9358/3685/2335	39
GO:0002062	chondrocyte differentiation	40/3170	116/18888	0.344828	2.05461	5.11654	2.74279e-06	0.00031925	0.000291493	2737/7227/1281/359845/23213/871/8840/26585/1490/860/1301/4017/2260/4054/81792/7046/50515/2202/1893/7040/55959/3549/5744/54928/2734/6423/85301/1311/579/22856/8313/3091/9451/6591/2261/6660/54360/10865/659/4882	40
GO:0060348	bone development	63/3170	215/18888	0.293023	1.74594	4.94	3.20676e-06	0.000366342	0.00033449	54796/2737/4921/11214/1281/359845/2200/633/1277/23213/64175/871/8840/26585/6497/1044/860/7059/5191/2697/4323/285590/4054/1291/81792/4015/1305/1833/7291/56034/6781/5358/56987/55151/4322/8642/1893/5734/5608/55790/6424/55959/3549/54928/2734/85301/1311/2648/7043/5636/2022/22856/8313/10234/4853/2261/23508/2121/3479/10859/4969/659/4882	63
GO:0046034	ATP metabolic process	64/3170	220/18888	0.290909	1.73334	4.91339	3.51126e-06	0.000393836	0.000359593	4713/516/4715/10632/518/4701/790955/4722/1353/26137/4695/9556/4704/51079/515/4706/4716/1291/4711/5315/498/55022/522/4702/84833/4717/4708/51548/4709/539/55967/3356/521/126328/3692/4705/4729/27109/93974/374291/7040/30968/11164/4712/513/4700/4718/506/4726/3091/4624/527/3098/509/57673/6391/9551/3479/65990/230/63979/4714/2584/368	64
GO:0016055	Wnt signaling pathway	116/3170	466/18888	0.248927	1.4832	4.74309	4.22104e-06	0.000464992	0.000424563	26524/2737/23499/4286/7041/441478/65125/154810/857/10927/10979/1277/23213/54903/25937/8840/26585/1909/6497/4163/4920/5311/51339/83595/27303/51701/129293/57658/27122/8321/54475/1291/144165/5218/4776/9839/3489/166336/4811/9580/23401/57447/23500/55366/4300/9978/1950/25960/2116/9686/3611/8796/8613/85458/3065/115908/6424/80114/7040/84445/115701/55959/7097/1958/3516/10856/6423/164284/91147/84870/7855/4…	116
GO:0170036	import into the mitochondrion	21/3170	46/18888	0.456522	2.72012	5.2455	4.62821e-06	0.000495878	0.000452763	131118/9868/79568/81855/29074/140823/10469/51629/51025/92609/54977/118980/286097/7263/10939/10452/29090/80273/7416/10440/51312	21
GO:0042692	muscle cell differentiation	108/3170	428/18888	0.252336	1.50351	4.73181	4.66217e-06	0.000495878	0.000452763	87/11214/30846/4211/6935/9868/8038/3915/858/6444/8506/5587/3913/26585/1909/5159/6497/10398/824/30008/4323/3488/130827/84525/1291/5738/23345/144165/3764/4015/4776/9444/4811/23135/4627/51177/5999/51548/50507/64091/70/3280/836/10939/93166/54910/3688/7168/57462/7040/115701/1525/2318/1465/25842/25802/1491/1073/11096/983/1311/10611/10818/2648/23493/552/90/963/2022/11149/5155/9734/23646/4205/975/5156/34…	108
GO:0002063	chondrocyte development	17/3170	33/18888	0.515152	3.06946	5.34334	4.86001e-06	0.000508159	0.000463977	359845/23213/871/860/1301/50515/1893/55959/5744/54928/6423/85301/1311/22856/8313/9451/659	17
GO:0008535	respiratory chain complex IV assembly	16/3170	30/18888	0.533333	3.17779	5.36095	5.14218e-06	0.000528702	0.000482733	100131801/28958/51287/728568/51204/84987/617/51241/79064/79072/493753/29090/440957/388753/116228/1352	16
GO:0198738	cell-cell signaling by wnt	116/3170	468/18888	0.247863	1.47686	4.69116	5.23807e-06	0.000529732	0.000483674	26524/2737/23499/4286/7041/441478/65125/154810/857/10927/10979/1277/23213/54903/25937/8840/26585/1909/6497/4163/4920/5311/51339/83595/27303/51701/129293/57658/27122/8321/54475/1291/144165/5218/4776/9839/3489/166336/4811/9580/23401/57447/23500/55366/4300/9978/1950/25960/2116/9686/3611/8796/8613/85458/3065/115908/6424/80114/7040/84445/115701/55959/7097/1958/3516/10856/6423/164284/91147/84870/7855/4…	116
GO:0150116	regulation of cell-substrate junction organization	27/3170	68/18888	0.397059	2.36582	5.06699	5.77755e-06	0.000574867	0.000524884	23499/7094/10395/10979/8829/26585/90102/7070/79834/1307/4323/26073/9448/3987/51057/7057/22998/7414/56940/57669/2824/57662/347/9647/9922/2042/10982	27
GO:0017004	cytochrome complex assembly	19/3170	40/18888	0.475	2.83022	5.20371	6.36841e-06	0.000623598	0.000569379	100131801/28958/790955/51287/728568/7386/51204/84987/617/51241/79064/283951/79072/493753/29090/440957/388753/116228/1352	19
GO:0006390	mitochondrial transcription	12/3170	19/18888	0.631579	3.76317	5.41157	7.67549e-06	0.000739845	0.000675519	6182/51106/130916/51001/5442/51250/7019/64863/57215/56652/64216/80298	12
GO:0010810	regulation of cell-substrate adhesion	63/3170	221/18888	0.285068	1.69854	4.69095	8.57185e-06	0.000795168	0.000726032	23499/6695/2316/7094/10395/3678/1295/10979/1277/8829/26585/90102/7070/340485/11117/5054/5318/79834/10631/30008/1307/3491/4323/151887/26073/4811/5328/9448/3987/604/91663/51057/133584/54453/3611/55679/10630/1399/8874/7057/22998/2192/2199/5155/7414/998/6239/56940/2294/1793/80005/285/2633/55435/57669/2824/57662/5881/1842/347/9647/2335/2042	63
GO:0006120	mitochondrial electron transport, NADH to ubiquinone	22/3170	51/18888	0.431373	2.57027	5.04274	8.63613e-06	0.000795168	0.000726032	4713/4715/4701/4722/4695/4704/4706/4716/4711/4702/4717/4708/4709/4705/4729/374291/4712/4700/4718/4697/4726/4714	22
GO:0035987	endodermal cell differentiation	22/3170	51/18888	0.431373	2.57027	5.04274	8.63613e-06	0.000795168	0.000726032	1303/3693/1289/1290/1284/3678/1295/4313/1301/3679/4323/3624/1291/4627/1294/3912/55897/83881/3914/3685/2335/3281	22
GO:0001667	ameboidal-type cell migration	121/3170	498/18888	0.242972	1.44771	4.54712	9.18803e-06	0.000833544	0.000761071	23380/59/493/10000/23499/4921/7076/8828/57608/9590/154810/3357/5587/11167/7145/90355/6678/8829/7857/26585/1909/4163/201161/57124/4017/2697/2260/5468/7424/196740/85360/9839/7291/1545/6781/25959/498/9448/4627/23500/7046/9353/54566/51057/1960/54453/1950/57381/2191/25960/3611/8613/5176/51466/8742/253943/56999/54910/8874/7057/3688/5764/7040/949/79899/28984/57142/1634/5797/90/23328/7124/147372/114757/5…	121
GO:0033617	mitochondrial cytochrome c oxidase assembly	14/3170	25/18888	0.56	3.33668	5.25021	9.54919e-06	0.000853753	0.000779523	100131801/28958/51287/728568/51204/84987/617/51241/79064/79072/493753/29090/440957/116228	14
GO:0048041	focal adhesion assembly	31/3170	85/18888	0.364706	2.17305	4.86771	9.70278e-06	0.000855092	0.000780746	23499/87/1009/7094/10395/11037/10979/8829/26585/90102/7070/79834/1307/4323/26073/9448/3987/51057/8874/7057/22998/10420/7414/56940/2017/57669/2824/57662/347/9647/2042	31
GO:0009144	purine nucleoside triphosphate metabolic process	69/3170	250/18888	0.276	1.64451	4.60692	1.09594e-05	0.000952233	0.000869441	4713/516/4715/10632/518/4701/23433/790955/4722/1353/4830/26137/4695/9556/4704/51079/515/4706/4716/1291/4711/131870/5315/498/55022/522/4702/84833/4717/4708/132/51548/4709/539/55967/3356/521/126328/3692/4705/4729/27109/93974/374291/7040/30968/11164/4712/513/4700/4718/506/4726/55669/3091/4624/527/3098/509/57673/6391/9551/3479/65990/230/63979/4714/2584/368	69
GO:0071711	basement membrane organization	18/3170	38/18888	0.473684	2.82238	5.04996	1.17012e-05	0.00100256	0.000915395	1281/3915/858/7837/857/23768/3913/90102/1282/22795/1291/144165/83872/4811/3688/4320/3912/2620	18
GO:0009062	fatty acid catabolic process	36/3170	106/18888	0.339623	2.02359	4.74594	1.24803e-05	0.00104242	0.000951782	11001/39/10994/5106/5191/2168/1632/2639/283927/7291/26061/10449/27349/1374/84693/35/51/10005/3033/171586/11057/10478/1962/80724/5828/549/55862/23600/2109/3295/1666/3712/5825/205251/5194/56898	36
GO:0072329	monocarboxylic acid catabolic process	42/3170	131/18888	0.320611	1.91031	4.69524	1.26196e-05	0.00104242	0.000951782	11001/3423/39/10994/5106/5191/2168/1632/6652/2639/283927/7291/26061/10449/9942/27349/1374/84693/35/51/10005/3033/171586/11057/10478/1962/80724/5828/549/55862/3073/23600/2109/3295/1666/3712/5825/2184/205251/51181/5194/56898	42
GO:0051893	regulation of focal adhesion assembly	25/3170	63/18888	0.396825	2.36443	4.87154	1.28422e-05	0.00104242	0.000951782	23499/7094/10395/10979/8829/26585/90102/7070/79834/1307/4323/26073/9448/3987/51057/7057/22998/7414/56940/57669/2824/57662/347/9647/2042	25
GO:0090109	regulation of cell-substrate junction assembly	25/3170	63/18888	0.396825	2.36443	4.87154	1.28422e-05	0.00104242	0.000951782	23499/7094/10395/10979/8829/26585/90102/7070/79834/1307/4323/26073/9448/3987/51057/7057/22998/7414/56940/57669/2824/57662/347/9647/2042	25
GO:0097428	protein maturation by iron-sulfur cluster transfer	11/3170	17/18888	0.647059	3.85541	5.28942	1.3411e-05	0.00107445	0.000981027	284106/388962/122961/57002/55847/51647/84191/27247/10539/81689/51218	11
GO:0009141	nucleoside triphosphate metabolic process	72/3170	266/18888	0.270677	1.61279	4.52013	1.47889e-05	0.00115634	0.0010558	4713/516/4715/10632/518/4701/23433/790955/4722/1353/4830/26137/4695/9556/4704/51079/515/79077/4706/4716/1291/4711/131870/5315/498/55022/522/4702/84833/4717/4708/132/51548/4709/539/55967/3356/521/126328/3692/4705/4729/27109/93974/374291/7040/30968/11164/4712/513/4700/4718/506/4726/55669/3091/9519/4624/527/3098/509/57673/6391/9551/3479/65990/230/63979/1841/4714/2584/368	72
GO:0061437	renal system vasculature development	16/3170	32/18888	0.5	2.97918	5.03208	1.51501e-05	0.00115634	0.0010558	59/8829/1909/5159/5311/4854/5175/3280/947/1958/5155/5156/4853/8837/285/358	16
GO:0061440	kidney vasculature development	16/3170	32/18888	0.5	2.97918	5.03208	1.51501e-05	0.00115634	0.0010558	59/8829/1909/5159/5311/4854/5175/3280/947/1958/5155/5156/4853/8837/285/358	16
GO:0001649	osteoblast differentiation	70/3170	257/18888	0.272374	1.6229	4.51522	1.54092e-05	0.00115634	0.0010558	5245/9902/3371/2737/6664/4921/3336/7171/5587/10979/1277/1462/25937/8840/26585/6497/57003/2091/1050/860/2697/5468/3491/7424/2736/23601/3488/8321/22801/1291/4015/7291/7130/55366/3486/2550/22800/5608/3611/10140/115908/1051/25842/3549/5744/6096/6423/6696/51176/90/7124/26271/506/9770/8313/6591/3295/79639/2247/3183/23314/3479/117581/51564/2735/338557/63979/3381/659/10312	70
GO:0030111	regulation of Wnt signaling pathway	88/3170	342/18888	0.25731	1.53315	4.46834	1.55574e-05	0.00115634	0.0010558	26524/2737/23499/441478/65125/857/10927/1277/23213/54903/25937/8840/26585/6497/4163/51339/83595/27303/51701/129293/27122/8321/54475/144165/5218/4776/9839/3489/9580/23500/55366/4300/9978/1950/25960/9686/3611/8796/8613/85458/3065/115908/6424/80114/7040/84445/115701/55959/7097/1958/3516/10856/6423/164284/84870/51176/1456/3485/57674/55789/10023/9368/6794/22881/84327/8313/5495/2887/59343/6591/7249/527…	88
GO:0006635	fatty acid beta-oxidation	28/3170	75/18888	0.373333	2.22445	4.77152	1.55578e-05	0.00115634	0.0010558	11001/39/5191/2168/1632/2639/7291/10449/27349/1374/35/51/10005/3033/10478/1962/80724/5828/549/55862/23600/2109/3295/1666/3712/5825/205251/56898	28
GO:0001706	endoderm formation	24/3170	60/18888	0.4	2.38334	4.81966	1.62441e-05	0.00118981	0.00108636	1303/3693/1289/1290/1284/3678/1295/4313/1301/83595/3679/4323/3624/1291/4627/1294/1846/3912/55897/83881/3914/3685/2335/3281	24
GO:0016226	iron-sulfur cluster assembly	15/3170	29/18888	0.517241	3.08191	5.03865	1.65867e-05	0.00118981	0.00108636	388962/4706/122961/51647/84191/9054/57128/51027/27247/10539/112812/3313/81689/57019/51218	15
GO:0031163	metallo-sulfur cluster assembly	15/3170	29/18888	0.517241	3.08191	5.03865	1.65867e-05	0.00118981	0.00108636	388962/4706/122961/51647/84191/9054/57128/51027/27247/10539/112812/3313/81689/57019/51218	15
GO:0009205	purine ribonucleoside triphosphate metabolic process	67/3170	244/18888	0.27459	1.63611	4.49126	1.74789e-05	0.0012394	0.00113164	4713/516/4715/10632/518/4701/23433/790955/4722/1353/4830/26137/4695/9556/4704/51079/515/4706/4716/1291/4711/5315/498/55022/522/4702/84833/4717/4708/51548/4709/539/55967/3356/521/126328/3692/4705/4729/27109/93974/374291/7040/30968/11164/4712/513/4700/4718/506/4726/55669/3091/4624/527/3098/509/57673/6391/9551/3479/65990/230/63979/4714/2584/368	67
GO:0007007	inner mitochondrial membrane organization	19/3170	43/18888	0.44186	2.63276	4.81362	2.32757e-05	0.00163168	0.00148981	125988/26521/790955/9868/79568/140823/10651/26517/51079/26519/25813/617/10939/26515/84303/27069/115209/3313/8834	19
GO:0016072	rRNA metabolic process	71/3170	266/18888	0.266917	1.59039	4.3549	2.79168e-05	0.00193504	0.0017668	284119/6227/51106/25926/56915/10927/9326/55781/317781/55759/51367/2091/6232/54512/57418/55164/10775/130916/51406/54663/131870/10436/6201/2483/54555/84881/23212/79922/56342/10969/55813/112479/51010/3692/79954/10557/9136/23016/11157/10360/25879/92342/54433/115939/5434/5393/29081/120379/85395/51096/84365/57647/117246/25983/23481/6234/9775/84294/11224/51729/345630/23246/55299/10799/2074/10556/64216/2…	71
GO:0001763	morphogenesis of a branching structure	58/3170	206/18888	0.281553	1.6776	4.39143	2.84584e-05	0.00195067	0.00178107	3371/2737/9955/441478/23213/8829/54903/26585/1909/1282/5311/2260/6768/5058/2736/4323/63943/4776/1305/5087/55366/9353/8642/51548/1950/7075/3611/79977/3202/3549/6423/9500/57142/10818/84870/7855/51176/90/57471/7124/2022/80004/3911/5361/2252/25932/9231/2294/6591/5371/2246/6909/5241/2247/4609/10481/10959/4204	58
GO:0061138	morphogenesis of a branching epithelium	54/3170	189/18888	0.285714	1.70239	4.35824	3.40192e-05	0.0023062	0.00210569	3371/2737/9955/441478/23213/8829/54903/26585/1909/1282/5311/2260/6768/5058/2736/4323/63943/4776/5087/55366/9353/8642/51548/1950/7075/3611/79977/3202/3549/6423/9500/10818/84870/7855/51176/90/7124/2022/80004/3911/5361/2252/25932/9231/2294/6591/5371/2246/6909/5241/2247/4609/10481/10959	54
GO:0042273	ribosomal large subunit biogenesis	27/3170	74/18888	0.364865	2.174	4.54417	3.53317e-05	0.00236914	0.00216315	9326/55759/54475/54663/23212/56342/10969/3692/54955/55027/51491/55794/90441/51121/51388/84365/117246/23481/6175/11224/4869/23246/55299/22868/6838/51187/55319	27
GO:0085029	extracellular matrix assembly	22/3170	55/18888	0.4	2.38334	4.61386	3.62414e-05	0.00240401	0.002195	1278/1281/84168/7837/90102/11117/30008/5468/1291/144165/4015/10516/7046/7075/7040/3549/28984/3038/4239/4629/2824/60681	22
GO:0003382	epithelial cell morphogenesis	16/3170	34/18888	0.470588	2.80393	4.72793	3.96202e-05	0.00259342	0.00236793	23022/122786/80781/64102/57493/6768/6781/353116/196383/1365/79977/3549/85301/25932/57669/168002	16
GO:0016054	organic acid catabolic process	67/3170	250/18888	0.268	1.59684	4.2662	4.03579e-05	0.00259342	0.00236793	493/11001/3423/10247/1428/39/10994/2653/5106/5191/2168/1632/6652/4357/2639/594/283927/7291/26061/7915/10449/26275/7263/9942/3176/27349/1374/27165/84693/35/51/2805/10005/36/3033/171586/10157/11057/6470/51540/10478/1962/113675/80724/5828/549/55862/27034/23464/4843/3073/23600/2109/3295/1666/122970/3712/5825/2184/51380/205251/2806/51181/5194/56898/2326/64087	67
GO:0046395	carboxylic acid catabolic process	67/3170	250/18888	0.268	1.59684	4.2662	4.03579e-05	0.00259342	0.00236793	493/11001/3423/10247/1428/39/10994/2653/5106/5191/2168/1632/6652/4357/2639/594/283927/7291/26061/7915/10449/26275/7263/9942/3176/27349/1374/27165/84693/35/51/2805/10005/36/3033/171586/10157/11057/6470/51540/10478/1962/113675/80724/5828/549/55862/27034/23464/4843/3073/23600/2109/3295/1666/122970/3712/5825/2184/51380/205251/2806/51181/5194/56898/2326/64087	67
GO:0009199	ribonucleoside triphosphate metabolic process	67/3170	251/18888	0.266932	1.59048	4.22927	4.61612e-05	0.00293576	0.00268051	4713/516/4715/10632/518/4701/23433/790955/4722/1353/4830/26137/4695/9556/4704/51079/515/4706/4716/1291/4711/5315/498/55022/522/4702/84833/4717/4708/51548/4709/539/55967/3356/521/126328/3692/4705/4729/27109/93974/374291/7040/30968/11164/4712/513/4700/4718/506/4726/55669/3091/4624/527/3098/509/57673/6391/9551/3479/65990/230/63979/4714/2584/368	67
GO:0030048	actin filament-based movement	42/3170	138/18888	0.304348	1.81341	4.30688	5.04612e-05	0.00317648	0.0029003	59/10052/2316/6444/122786/857/55742/5318/23704/2697/10060/3764/9839/9444/6781/23327/4627/4640/4628/4642/70/64005/781/5350/10630/775/22998/7168/6324/6717/23171/4641/4645/4644/10163/4624/3757/287/57669/29119/80179/25777	42
GO:0099116	tRNA 5'-end processing	10/3170	16/18888	0.625	3.72397	4.89516	5.23256e-05	0.00326057	0.00297708	51367/54931/138716/10940/10775/54974/10557/10799/10556/10248	10
GO:1990542	mitochondrial transmembrane transport	32/3170	96/18888	0.333333	1.98612	4.35002	5.62451e-05	0.00344771	0.00314795	131118/9868/79568/81855/29074/140823/25874/10469/51629/51025/92609/1291/54977/118980/131474/286097/7263/115286/64116/10939/57380/1374/123096/10452/29090/80273/7416/10440/27069/51312/79714/6576	32
GO:0003158	endothelium development	43/3170	143/18888	0.300699	1.79167	4.26761	5.66441e-05	0.00344771	0.00314795	6935/11167/80781/4478/8829/1909/118/1903/64102/57493/8321/81792/6781/153562/23135/91663/7075/5175/2116/10630/2150/1365/5138/947/3516/3687/85301/27134/23493/90/7124/7414/25932/7026/11235/2246/4301/55897/54538/7132/1901/9693/659	43
GO:0006123	mitochondrial electron transport, cytochrome c to oxygen	13/3170	25/18888	0.52	3.09835	4.7147	5.70055e-05	0.00344771	0.00314795	1340/1329/1347/1348/1345/9377/1337/1350/9167/1327/1346/4697/1351	13
GO:0007163	establishment or maintenance of cell polarity	61/3170	226/18888	0.269912	1.60823	4.131	6.99585e-05	0.00419004	0.00382573	1045/23433/9053/4131/154810/4478/143098/90102/55742/6624/55691/2697/22902/26086/55083/144165/3764/64130/60/4627/92359/51057/57381/3611/3280/10615/1399/3688/115701/10090/9578/4085/10565/10486/3834/667/4134/9638/83700/26030/137886/9368/6794/998/25932/10403/9231/6993/2294/7465/27/4000/1058/3480/57662/5881/358/27031/23255/11004/10312	61
GO:0007492	endoderm development	29/3170	85/18888	0.341176	2.03285	4.28594	7.67628e-05	0.00455336	0.00415747	1303/3693/1289/1290/1284/3915/3678/1295/4313/1301/83595/3679/4323/3624/1291/4627/677/1294/3065/1846/3912/55897/83881/57669/3914/3685/27327/2335/3281	29
GO:0045446	endothelial cell differentiation	38/3170	123/18888	0.308943	1.84079	4.20127	7.89556e-05	0.00463883	0.0042355	6935/11167/80781/4478/8829/1909/118/1903/64102/57493/8321/6781/153562/23135/91663/7075/5175/2116/10630/2150/1365/5138/3516/85301/27134/23493/90/7124/7414/25932/7026/4301/55897/54538/7132/1901/9693/659	38
GO:0019395	fatty acid oxidation	34/3170	106/18888	0.320755	1.91117	4.22469	8.06039e-05	0.004691	0.00428314	11001/39/10994/5191/2168/1632/2639/7291/26061/10449/27349/1374/2327/35/51/10005/3033/10478/1962/80724/114757/5828/549/55862/23600/2109/3295/1666/3712/5825/205251/5194/56898/2326	34
GO:0034329	cell junction assembly	107/3170	453/18888	0.236203	1.40738	3.94133	0.000100006	0.00576578	0.00526447	23380/10052/23499/87/1009/7094/4131/10395/3915/11037/3678/100506658/8506/56126/857/10979/7145/7058/23768/8829/26585/143098/90102/6624/7070/5318/79834/8777/204851/2697/1307/4323/8321/84525/3764/26073/57717/153562/60/23077/79953/9448/3987/57502/92359/56132/51057/5175/2706/59272/999/1399/8874/7057/22998/1365/79977/7097/10420/10611/90952/667/7855/4641/56131/56125/7124/83700/7414/26167/57555/2048/5612…	107
GO:0048738	cardiac muscle tissue development	65/3170	248/18888	0.262097	1.56167	3.99847	0.000106812	0.00610114	0.00557067	10052/11214/4211/9868/6444/26011/26585/1909/5159/6497/5318/57493/23414/1301/2697/2260/84525/23345/144165/3764/23135/7046/5999/51548/50507/9686/70/5350/56999/3688/4729/7168/7040/115701/1525/3516/983/10611/10818/2648/23493/90/9421/2022/11149/4205/5156/998/6546/4853/4624/6909/653/93649/7373/4000/2247/55897/1948/4629/2065/3479/1901/2735/10804	65
GO:0001935	endothelial cell proliferation	55/3170	202/18888	0.272277	1.62233	3.99344	0.000120764	0.00683478	0.00624053	10000/8828/57608/858/1295/441478/3357/5587/857/23213/6678/1296/8829/3339/7857/64102/4017/2260/5468/7424/4323/196740/9839/2321/7060/3148/498/7046/1960/51548/1950/7075/1893/8742/7057/93974/9255/947/949/55145/28984/5797/7124/5155/5365/2252/7026/11235/3091/2247/55334/56005/22846/659/6347	55
GO:0062125	regulation of mitochondrial gene expression	14/3170	30/18888	0.466667	2.78057	4.38312	0.0001348	0.00749173	0.00684036	28958/10102/54931/51204/84881/79072/51250/51654/64863/57215/55005/22868/23107/285367	14
GO:0072012	glomerulus vasculature development	14/3170	30/18888	0.466667	2.78057	4.38312	0.0001348	0.00749173	0.00684036	59/1909/5159/4854/5175/3280/947/1958/5155/5156/4853/8837/285/358	14
GO:0034440	lipid oxidation	35/3170	113/18888	0.309735	1.84551	4.04837	0.000140178	0.00770703	0.00703693	11001/39/10994/5191/2168/1632/2639/7291/26061/10449/27349/1374/2327/35/51/10005/3033/10478/1962/80724/114757/5828/549/55862/23600/2109/3295/1666/3712/5825/205251/5194/56898/347/2326	35
GO:0009451	RNA modification	50/3170	180/18888	0.277778	1.6551	3.96591	0.000141173	0.00770703	0.00703693	51106/51002/2091/91801/144233/54931/6636/142940/81890/54974/84520/10436/55039/27304/25821/84881/80324/6637/79922/83448/6633/51531/56931/51091/25962/57570/3182/54433/115939/51726/29081/26610/6632/117246/51654/54502/64863/134637/345630/63935/64216/55621/10785/91893/6635/83640/79693/4234/285367/55253	50
GO:0014706	striated muscle tissue development	68/3170	265/18888	0.256604	1.52894	3.89417	0.000149055	0.00806594	0.00736464	10052/11214/4211/9868/6444/26011/26585/1909/5159/6497/5318/57493/23414/1301/2697/2260/84525/23345/144165/3764/4015/7291/23135/7046/5999/51548/50507/9686/70/5350/56999/3688/4729/7168/7040/115701/1525/3516/983/10611/10818/2648/23493/51176/90/9421/2022/11149/4205/5156/998/6546/4853/4624/6909/653/93649/7373/4000/2247/55897/1948/4629/2065/3479/1901/2735/10804	68
GO:0071549	cellular response to dexamethasone stimulus	13/3170	27/18888	0.481481	2.86884	4.36399	0.00015762	0.00843414	0.00770083	5106/114907/498/2706/2908/5176/8313/6909/8837/445/1977/3480/358	13
GO:0090130	tissue migration	92/3170	383/18888	0.240209	1.43125	3.82911	0.000159734	0.00843414	0.00770083	59/493/10000/23499/8828/57608/5587/11167/90355/6678/8829/7857/26585/4163/4017/2260/5468/7424/196740/9839/1545/6781/25959/498/9448/4627/23500/7046/9353/54566/51057/1960/54453/1950/57381/2191/25960/70/8613/5176/51466/8742/56999/7057/3688/5764/7040/79977/949/28984/57142/1634/5797/23328/7124/147372/5155/9734/1201/506/2252/4215/6239/7026/161198/11235/3091/3397/2294/6591/2246/1793/91862/72/80005/285/22…	92
GO:0140694	non-membrane-bounded organelle assembly	98/3170	413/18888	0.237288	1.41385	3.81888	0.000160763	0.00843414	0.00770083	11214/2316/51081/65125/5587/57519/4478/5159/25804/128486/23019/10398/6790/6624/6232/3921/130916/285590/54475/9802/144165/201254/26073/93323/9639/92421/27258/51001/440335/5357/11200/23212/56647/56342/70/1778/10615/23126/253943/3692/672/3688/7168/84445/2318/1465/26284/6491/1104/25802/25879/1073/51510/2801/55794/2648/4733/51388/7124/163786/57647/57674/26271/4205/5156/10403/6234/332/10733/23215/4624/…	98
GO:0010761	fibroblast migration	21/3170	56/18888	0.375	2.23438	4.15441	0.000162287	0.00843414	0.00770083	59/4921/9590/7145/90355/57124/9839/51057/3611/8874/7057/3688/7040/79899/114757/1201/9368/5371/7763/2247/358	21
GO:0050655	dermatan sulfate proteoglycan metabolic process	8/3170	12/18888	0.666667	3.97224	4.62522	0.000162695	0.00843414	0.00770083	3423/55454/55790/10090/29940/92126/3073/113189	8
GO:1903053	regulation of extracellular matrix organization	25/3170	72/18888	0.347222	2.06887	4.08077	0.000170499	0.00866094	0.00790791	4921/84168/165/3915/3913/90102/6624/11117/30008/5468/1291/4811/7046/7075/2191/84627/10630/7040/28984/2264/51124/8313/8837/3912/7132	25
GO:0001885	endothelial cell development	23/3170	64/18888	0.359375	2.14129	4.10715	0.00017059	0.00866094	0.00790791	80781/4478/1909/118/1903/64102/57493/6781/153562/91663/5175/2150/1365/5138/85301/27134/7124/7414/25932/4301/54538/7132/9693	23
GO:0090151	establishment of protein localization to mitochondrial membrane	15/3170	34/18888	0.441176	2.62869	4.26863	0.000171281	0.00866094	0.00790791	26521/9868/79568/140823/10651/26517/51079/23788/26519/25813/617/26515/10452/401505/581	15
GO:0003205	cardiac chamber development	47/3170	168/18888	0.279762	1.66692	3.89932	0.000183508	0.00920372	0.0084035	6664/8828/8829/54903/11174/1909/55742/5318/57493/23414/1301/3491/8321/3764/7046/6586/9353/3280/7168/7040/5138/79977/3516/6423/10818/23493/7541/90/9421/2022/163/9510/57167/3091/4853/2294/4624/6909/653/287/93649/55897/6604/3480/27031/659/26508	47
GO:0044743	protein transmembrane import into intracellular organelle	16/3170	38/18888	0.421053	2.50878	4.18095	0.00020377	0.0101376	0.00925616	131118/9868/140823/10469/5191/51025/92609/5193/131474/10452/29090/80273/5828/10440/4591/5194	16
GO:0001945	lymph vessel development	14/3170	31/18888	0.451613	2.69087	4.23124	0.000208012	0.0102658	0.00937325	5784/57493/7424/7075/10630/79987/147372/7026/161198/2247/1948/22846/659/4882	14
GO:0001701	in utero embryonic development	95/3170	401/18888	0.236908	1.41158	3.74117	0.000213267	0.0104416	0.00953375	26524/2737/1045/1281/9644/4695/91603/1909/23019/5311/196051/1050/57493/23414/2697/2260/6768/824/3491/54475/84525/25988/146923/7291/54663/10436/4627/7046/50515/9541/1627/79733/55172/7075/7274/2116/1111/677/60625/3280/5501/123920/3688/1051/27077/79977/6491/3549/3516/57142/2648/23493/84870/7855/51176/90/4436/7043/9421/1028/8894/5155/54700/5156/57167/8452/7026/3091/9871/4853/2294/10733/4624/25912/91/…	95
GO:0030323	respiratory tube development	53/3170	197/18888	0.269036	1.60301	3.8208	0.000220273	0.0106997	0.00976943	3371/2737/6664/1281/9509/57333/83716/1490/1050/57493/23414/9618/2260/2736/4323/3488/84525/4054/1291/4015/55151/10630/3280/79977/3202/10728/3516/7965/7043/7124/147372/80004/3911/5125/2252/5156/998/10741/9231/2294/2246/6909/4048/93649/5241/2247/10365/1181/23521/27031/2735/4204/659	53
GO:0042274	ribosomal small subunit biogenesis	32/3170	103/18888	0.31068	1.85114	3.8898	0.000249314	0.0120157	0.010971	6227/25926/51081/55781/2091/6232/3921/51406/10436/6201/23212/55813/79954/91582/9136/11157/6189/26284/25879/115939/85395/51096/57647/25983/6234/84294/4869/10799/56902/6838/27341/27042	32
GO:0022612	gland morphogenesis	37/3170	125/18888	0.296	1.76367	3.84702	0.000255976	0.0122412	0.0111769	3371/2737/857/23213/4478/8829/4313/2260/3488/1436/2908/55679/5764/1051/7040/55959/823/10818/7043/7124/80004/3911/5361/9368/2252/998/8452/4853/6591/5371/2246/6909/8837/5241/2735/10481/581	37
GO:0008033	tRNA processing	39/3170	134/18888	0.291045	1.73415	3.83003	0.000260354	0.0123548	0.0112806	51002/51367/91801/144233/54931/138716/10940/10775/1653/142940/81890/54974/84520/55039/27304/25821/10978/84881/80324/51531/56931/51091/10557/11157/57570/339487/10667/26610/51654/134637/112858/10799/10556/55621/10785/79693/4234/10248/55253	39
GO:0031214	biomineral tissue development	49/3170	180/18888	0.272222	1.622	3.76551	0.000276413	0.0128956	0.0117744	4921/1278/359845/1277/26585/4920/860/2697/2260/4256/3491/4054/1291/54829/144165/4015/7291/55366/55151/4322/1893/54757/5764/1051/6574/7040/5744/26504/9562/1311/23493/6696/90/57419/26271/1080/8313/6546/3091/9451/2261/6786/2824/3479/1230/1901/3381/659/10312	49
GO:0035265	organ growth	49/3170	180/18888	0.272222	1.622	3.76551	0.000276413	0.0128956	0.0117744	54796/80014/26524/4921/4211/55841/9868/26011/6497/57493/7059/23414/2260/6781/7046/57502/55151/4322/5999/1893/9686/3574/5618/3142/5660/3516/85301/983/1311/10611/23493/10409/2252/51124/2261/4624/6909/7373/2247/55897/27230/2121/3479/9254/6647/1901/2735/4882/28982	49
GO:0048251	elastic fiber assembly	7/3170	10/18888	0.7	4.17085	4.50412	0.000278605	0.0128956	0.0117744	1281/11117/30008/4015/10516/4239/4629	7
GO:0071229	cellular response to acid chemical	30/3170	95/18888	0.315789	1.88159	3.86849	0.000280112	0.0128956	0.0117744	1278/1281/1290/6935/1277/1282/5311/4313/824/1307/1291/56034/2534/80315/9978/64121/1051/64506/552/7124/5156/8452/389541/10542/445/10365/58528/352954/729438/8649	30
GO:0042255	ribosome assembly	22/3170	62/18888	0.354839	2.11426	3.94652	0.000288877	0.0132006	0.0120529	51081/6232/3921/130916/54475/51001/23212/56342/3692/26284/55794/51388/57647/6234/6175/4869/23246/55299/22868/83939/84273/27341	22
GO:0032331	negative regulation of chondrocyte differentiation	12/3170	25/18888	0.48	2.86001	4.1792	0.000293024	0.0132917	0.012136	2737/359845/8840/26585/4054/81792/7046/2202/3549/5744/579/6591	12
GO:0042060	wound healing	100/3170	430/18888	0.232558	1.38567	3.63299	0.00030143	0.0135731	0.012393	23499/558/4921/7076/1281/3693/1289/2316/7094/3678/3172/26509/100506658/857/10979/27346/135228/8840/23208/90102/10398/11117/5054/4638/5468/3491/5058/4162/710/375033/5327/92421/25817/60/5328/7450/4627/3853/83478/7046/23671/9162/54566/2004/2191/3611/6556/8613/10630/7057/79987/3688/10451/2150/7168/1365/7040/1465/947/949/2192/2157/2162/51510/10565/1311/667/7124/308/5155/7414/2048/5156/6239/64581/2149/…	100
GO:0008053	mitochondrial fusion	14/3170	32/18888	0.4375	2.60678	4.08526	0.000312997	0.0139919	0.0127753	23788/54974/84749/10493/55022/7037/10939/30968/55486/55669/201164/115209/64429/581	14
GO:0030178	negative regulation of Wnt signaling pathway	48/3170	177/18888	0.271186	1.61583	3.69665	0.000348797	0.0154801	0.0141341	26524/2737/857/25937/26585/4163/51339/27303/51701/129293/27122/8321/144165/4776/3489/9580/4300/9978/9686/3065/115908/6424/80114/84445/115701/1958/10856/6423/164284/3485/57674/9368/6794/22881/8313/2887/6591/7249/30851/7162/54894/54949/55897/3487/5204/1000/27031/2735	48
GO:0001682	tRNA 5'-leader removal	8/3170	13/18888	0.615385	3.66668	4.31929	0.000360595	0.0157067	0.0143411	51367/138716/10940/10775/10557/10799/10556/10248	8
GO:0022618	protein-RNA complex assembly	60/3170	234/18888	0.25641	1.52778	3.6483	0.000360807	0.0157067	0.0143411	51081/9326/8161/25804/79833/6232/7536/83443/55164/3921/6636/1653/54475/55702/11051/10978/23405/23212/6637/79760/8667/6633/56342/4686/6732/3692/10713/22889/26284/10181/27335/10728/10856/55794/10907/120379/8894/6632/84844/8487/11218/8669/6234/79084/25929/6175/23246/55299/8607/22868/9879/8664/8665/27341/23521/6635/83640/26121/8575/54496	60
GO:0032835	glomerulus development	24/3170	71/18888	0.338028	2.01409	3.84454	0.000361542	0.0157067	0.0143411	59/23213/25937/3913/1909/5159/4854/4811/55366/5420/5175/3280/55959/947/1958/51196/10409/5155/5156/4853/8837/285/358/26508	24
GO:0061298	retina vasculature development in camera-type eye	10/3170	19/18888	0.526316	3.13598	4.18323	0.000370033	0.0159632	0.0145752	8829/5159/1282/196740/1545/57381/5156/25932/3091/659	10
GO:0060541	respiratory system development	57/3170	220/18888	0.259091	1.54376	3.64317	0.00037658	0.016061	0.0146646	3371/2737/6664/1281/9509/57333/83716/1490/6497/1050/57493/23414/2260/2736/4323/3488/84525/4054/1291/4015/51057/55151/10630/3280/79977/3202/10728/3516/7965/51176/10409/7043/7124/147372/80004/3911/2252/5156/998/10741/220/9231/2294/2246/6909/4048/93649/5241/2247/445/10365/1181/23521/27031/2735/4204/659	57
GO:0071826	protein-RNA complex organization	62/3170	244/18888	0.254098	1.51401	3.62918	0.000377508	0.016061	0.0146646	51081/9326/8161/25804/79833/6232/7536/83443/55164/3921/6636/1653/54475/55702/11051/10978/23405/23212/6637/79760/8667/6633/56342/4686/6732/3692/79752/10713/22889/26284/10181/27335/10728/10856/55794/10907/120379/8894/6632/84844/8487/1659/11218/8669/6234/79084/25929/6175/23246/55299/8607/22868/9879/8664/8665/27341/23521/6635/83640/26121/8575/54496	62
GO:0070131	positive regulation of mitochondrial translation	9/3170	16/18888	0.5625	3.35158	4.22593	0.000384226	0.0162349	0.0148233	28958/54931/84881/79072/51654/55005/22868/23107/285367	9
GO:0034446	substrate adhesion-dependent cell spreading	31/3170	101/18888	0.306931	1.8288	3.75056	0.000391787	0.0164417	0.0150122	23380/558/84168/2316/3915/10979/8829/55742/5318/79834/10631/3987/91663/3611/55679/10630/1399/8874/2192/11149/3911/998/6239/1793/3912/80005/2633/55435/5881/3685/2335	31
GO:0007059	chromosome segregation	98/3170	423/18888	0.231678	1.38042	3.55366	0.000395861	0.0165005	0.0150658	2316/57519/55781/6790/6605/6603/9134/83990/11011/144165/201254/26073/93323/9639/92421/3835/60/55706/56984/51529/51647/84191/23421/79172/11200/23212/990/286053/56647/54069/2908/55732/2669/1778/9587/10615/79023/6732/672/7283/84445/81929/6491/1104/25906/25879/4085/7329/79677/84057/51510/2801/3834/983/11339/4733/51115/8940/140710/79682/200942/29781/163786/55166/26271/10300/10592/26255/998/8452/10403/…	98
GO:0051146	striated muscle cell differentiation	76/3170	313/18888	0.242812	1.44676	3.57926	0.000403764	0.0167169	0.0152634	11214/30846/4211/9868/8038/858/6444/8506/5587/26585/5159/6497/10398/824/4323/3488/130827/84525/1291/5738/23345/144165/3764/23135/4627/51177/5999/51548/50507/64091/70/836/3688/7168/57462/7040/115701/1525/2318/1465/25802/1073/11096/983/10611/10818/2648/23493/552/90/963/11149/9734/23646/4205/975/5156/6546/4624/1793/9172/8837/93649/80005/7373/4000/55897/1948/4629/205251/7504/3479/1000/1466/3566/127294	76
GO:0048144	fibroblast proliferation	33/3170	110/18888	0.3	1.78751	3.71997	0.000411326	0.0169165	0.0154457	4921/1281/4602/857/6497/57124/10060/8877/3764/56034/990/79733/51548/84445/10728/983/2648/5074/5828/5155/1164/890/54700/5156/5371/891/3479/4609/358/2335/581/1163/1869	33
GO:0006399	tRNA metabolic process	53/3170	202/18888	0.262376	1.56333	3.61488	0.000428002	0.0174857	0.0159654	51002/51367/91801/144233/55157/92935/5435/54931/138716/10940/10775/1653/142940/81890/54974/84520/79731/55039/27304/25821/10978/84881/23405/80324/54938/51531/56931/51091/51010/10557/23016/11157/57570/51067/339487/10667/5434/5393/25973/26610/51654/134637/2193/112858/55278/10799/10556/55621/10785/79693/4234/10248/55253	53
GO:0006261	DNA-templated DNA replication	44/3170	160/18888	0.275	1.63855	3.64268	0.000434727	0.0176436	0.0161096	91603/51053/22891/5000/2260/9134/57418/4173/5557/56655/201254/7083/79075/3980/604/64785/4175/990/79733/672/5442/4998/25842/51507/5427/90381/11143/23595/26271/2237/1763/64863/81620/5984/9401/56652/51659/11169/8318/2021/57662/5425/91607/146956	44
GO:0071548	response to dexamethasone	17/3170	44/18888	0.386364	2.30209	3.88324	0.000444666	0.0179291	0.0163702	387758/5106/5069/1545/114907/498/2706/2908/5176/5724/8313/6909/8837/445/1977/3480/358	17
GO:0072001	renal system development	79/3170	329/18888	0.240122	1.43073	3.53948	0.000451894	0.018073	0.0165016	59/2737/6664/9955/84662/5017/2200/1644/23213/8829/25937/3913/11174/26585/1909/5159/1282/5311/4854/2260/2736/4357/54475/23371/55083/144165/3764/4811/25959/5087/55366/7046/9353/51057/5420/8642/5175/3611/3280/5176/80114/84445/65266/55959/947/1958/9500/79902/7541/51196/10409/80184/1028/5155/163/3911/5125/9510/5156/4853/9231/2294/2246/57122/8837/93649/285/2247/23607/1948/445/3248/168002/282679/4609/35…	79
GO:0030324	lung development	51/3170	193/18888	0.264249	1.57449	3.60255	0.000454096	0.018073	0.0165016	3371/2737/6664/1281/9509/57333/83716/1490/1050/57493/23414/2260/2736/4323/3488/84525/4054/1291/4015/55151/10630/3280/79977/3202/10728/3516/7965/7043/7124/147372/80004/3911/2252/5156/998/10741/9231/2294/2246/6909/4048/93649/5241/2247/10365/1181/23521/27031/2735/4204/659	51
GO:0061035	regulation of cartilage development	24/3170	72/18888	0.333333	1.98612	3.76482	0.000457064	0.0180745	0.016503	2737/7227/359845/8840/26585/1490/860/4017/3491/4054/81792/7046/649/2202/3549/5744/2734/2648/579/8313/6591/6660/1513/659	24
GO:0006929	substrate-dependent cell migration	12/3170	26/18888	0.461538	2.75001	4.01002	0.000461458	0.018132	0.0165555	11037/8829/7424/22801/9353/506/6591/101/23607/2017/57669/2335	12
GO:0060562	epithelial tube morphogenesis	80/3170	335/18888	0.238806	1.42289	3.50717	0.000498985	0.0194825	0.0177886	3371/2737/9955/10395/441478/8829/54903/26585/1909/6497/1282/5311/55081/2697/6768/5058/2736/4323/8321/63943/55083/144165/81792/4776/7291/5087/55366/9353/6201/5420/8642/1436/51548/1950/7075/3611/2908/3280/836/115908/54910/7040/84445/65266/79977/3202/6491/3549/3516/3687/6423/9500/2648/51176/90/80184/9421/7124/2022/80004/3911/57167/25932/3091/4853/9231/2294/5371/2246/6909/7249/653/5241/2247/55897/194…	80
GO:0055001	muscle cell development	53/3170	204/18888	0.259804	1.54801	3.53409	0.000551529	0.0213986	0.0195381	87/11214/4211/9868/858/6444/8506/5587/1909/5159/6497/10398/30008/130827/1291/144165/4015/4776/5999/70/3280/10939/3688/7168/57462/115701/1525/2318/1465/25802/1073/983/1311/10611/23493/2022/11149/9734/4205/5156/6546/4624/9172/8837/287/7373/4000/4629/7504/3479/9254/1466/127294	53
GO:0010762	regulation of fibroblast migration	16/3170	41/18888	0.390244	2.32521	3.81478	0.000570713	0.0220045	0.0200913	59/4921/9590/90355/9839/51057/8874/7057/3688/7040/79899/114757/1201/9368/2247/358	16
GO:0071230	cellular response to amino acid stimulus	27/3170	86/18888	0.313953	1.87065	3.63414	0.000611637	0.023436	0.0213983	1278/1281/1290/6935/1277/1282/4313/824/1307/1291/56034/2534/80315/9978/64121/1051/64506/7124/5156/8452/389541/10542/445/58528/352954/729438/8649	27
GO:0030150	protein import into mitochondrial matrix	10/3170	20/18888	0.5	2.97918	3.97695	0.000629075	0.0235663	0.0215173	131118/9868/140823/10469/51025/92609/10452/29090/80273/10440	10
GO:0070525	tRNA threonylcarbamoyladenosine metabolic process	10/3170	20/18888	0.5	2.97918	3.97695	0.000629075	0.0235663	0.0215173	51002/54931/84520/25821/84881/80324/57570/51654/112858/79693	10
GO:0032330	regulation of chondrocyte differentiation	19/3170	53/18888	0.358491	2.13602	3.71922	0.000633796	0.0235663	0.0215173	2737/7227/359845/8840/26585/1490/860/4017/4054/81792/7046/2202/3549/5744/2734/579/8313/6591/6660	19
GO:0003279	cardiac septum development	32/3170	108/18888	0.296296	1.76544	3.58251	0.000634139	0.0235663	0.0215173	6664/8828/8829/54903/11174/55742/57493/23414/3491/8321/3764/7046/6586/9353/3280/5138/3516/10818/23493/7541/90/9421/2022/163/57167/4853/6909/653/287/27031/659/26508	32
GO:1901796	regulation of signal transduction by p53 class mediator	32/3170	108/18888	0.296296	1.76544	3.58251	0.000634139	0.0235663	0.0215173	51499/6790/9349/9891/7291/9521/55702/6201/80237/133383/11200/23212/5608/1111/55170/8805/25946/54700/6794/6224/6591/5371/4869/112858/23246/8550/1263/4609/6872/51616/8533/200734	32
GO:0090132	epithelium migration	88/3170	378/18888	0.232804	1.38713	3.41439	0.000647339	0.0239128	0.0218337	493/10000/23499/8828/57608/5587/11167/90355/6678/8829/7857/26585/4163/4017/2260/5468/7424/196740/9839/1545/6781/25959/498/9448/4627/23500/7046/9353/54566/51057/1960/54453/1950/57381/2191/25960/8613/5176/51466/8742/56999/7057/3688/5764/7040/79977/949/28984/57142/1634/5797/23328/7124/147372/5155/9734/1201/506/2252/4215/6239/7026/161198/11235/3091/3397/6591/2246/1793/91862/80005/285/2247/1948/9314/4…	88
GO:0006839	mitochondrial transport	48/3170	182/18888	0.263736	1.57144	3.47876	0.000687225	0.0251338	0.0229486	131118/26521/9868/79568/81855/29074/140823/10651/26517/25874/10469/51629/51079/23788/26519/51025/92609/1291/54977/118980/131474/286097/25813/10449/7263/115286/64116/10939/57380/637/93974/1374/123096/26515/10452/29090/80273/7416/10440/84266/27069/51312/284114/79714/6576/401505/581/28982	48
GO:0001704	formation of primary germ layer	37/3170	131/18888	0.282443	1.6829	3.52225	0.000693895	0.0251338	0.0229486	1303/3693/1289/1290/1284/3678/1295/4313/1301/83595/2697/2260/3679/4323/3624/1291/23135/4627/2116/1294/3688/1846/6423/51176/90/9421/2294/3912/55897/83881/9314/57669/3914/3685/2335/3281/659	37
GO:0045217	cell-cell junction maintenance	9/3170	17/18888	0.529412	3.15443	3.9909	0.000695073	0.0251338	0.0229486	8506/10979/55243/3801/1436/2150/57555/2149/57662	9
GO:0060840	artery development	33/3170	113/18888	0.292035	1.74005	3.54343	0.000697996	0.0251338	0.0229486	10000/2737/1281/4016/8829/11174/221395/1909/5159/5311/4854/4638/30008/144165/4015/7046/3280/56999/5138/5396/3516/1959/1311/23493/2022/163/2294/6909/93649/1948/3248/60681/659	33
GO:0001510	RNA methylation	28/3170	91/18888	0.307692	1.83334	3.57859	0.000700765	0.0251338	0.0229486	51106/2091/91801/144233/54931/6636/10436/55039/25821/6637/79922/6633/51531/25962/57570/29081/6632/117246/64863/345630/63935/64216/55621/10785/91893/6635/83640/4234	28
GO:0006122	mitochondrial electron transport, ubiquinol to cytochrome c	8/3170	14/18888	0.571429	3.40478	4.04221	0.000717548	0.025587	0.0233623	1537/10975/790955/7381/27089/7386/7388/29796	8
GO:0002064	epithelial cell development	55/3170	216/18888	0.25463	1.51717	3.43306	0.000740239	0.0262444	0.0239626	59/2316/23022/122786/80781/4478/3913/1909/7431/118/1903/64102/1050/57493/2697/6768/6781/153562/91663/5420/5175/353116/54507/196383/2150/1365/5138/79977/3202/3549/80173/85301/27134/10818/7855/7124/10152/5155/7414/579/25932/3091/4853/3295/126695/4301/653/5241/57669/168002/1000/54538/7132/10481/9693	55
GO:0003206	cardiac chamber morphogenesis	36/3170	127/18888	0.283465	1.68898	3.49861	0.000756275	0.0265083	0.0242035	6664/8828/8829/54903/1909/55742/5318/57493/23414/1301/3491/8321/7046/6586/9353/3280/7168/7040/79977/3516/6423/23493/90/9421/2022/9510/3091/4853/2294/4624/6909/653/55897/6604/659/26508	36
GO:0030282	bone mineralization	36/3170	127/18888	0.283465	1.68898	3.49861	0.000756275	0.0265083	0.0242035	4921/1278/359845/26585/4920/860/2697/4256/3491/4054/1291/54829/144165/4015/7291/55366/55151/4322/1893/5764/5744/9562/1311/90/57419/8313/6546/3091/9451/2261/2824/3479/1230/1901/3381/659	36
GO:0010631	epithelial cell migration	87/3170	375/18888	0.232	1.38234	3.35845	0.000775704	0.0270357	0.0246851	493/10000/23499/8828/57608/5587/11167/90355/6678/8829/7857/26585/4163/4017/2260/5468/7424/196740/9839/1545/6781/25959/498/9448/4627/23500/7046/9353/54566/51057/1960/54453/1950/57381/2191/25960/8613/5176/51466/8742/56999/7057/3688/5764/7040/949/28984/57142/1634/5797/23328/7124/147372/5155/9734/1201/506/2252/4215/6239/7026/161198/11235/3091/3397/6591/2246/1793/91862/80005/285/2247/1948/9314/4223/10…	87
GO:0006637	acyl-CoA metabolic process	29/3170	96/18888	0.302083	1.79992	3.52865	0.00079103	0.0272618	0.0248915	11001/6296/8802/54995/55711/25874/128486/79717/5162/1737/2639/2182/283927/8694/80221/23597/84693/10005/10157/31/55902/8050/4597/3295/122970/4598/6576/51703/3157	29
GO:0035383	thioester metabolic process	29/3170	96/18888	0.302083	1.79992	3.52865	0.00079103	0.0272618	0.0248915	11001/6296/8802/54995/55711/25874/128486/79717/5162/1737/2639/2182/283927/8694/80221/23597/84693/10005/10157/31/55902/8050/4597/3295/122970/4598/6576/51703/3157	29
GO:0048771	tissue remodeling	49/3170	188/18888	0.260638	1.55298	3.42198	0.000808169	0.0275713	0.0251741	4286/558/4921/7076/2316/857/26585/1909/4313/2697/5468/4323/3488/1200/4054/1291/4883/8792/7060/55366/7037/1436/7075/50507/3574/10457/115908/5764/7040/3549/823/3516/53832/84870/6696/9607/9770/2149/3091/4853/1513/101/80005/1901/581/659/7107/4882/10312	49
GO:1903829	positive regulation of protein localization	108/3170	483/18888	0.223602	1.3323	3.32241	0.000808948	0.0275713	0.0251741	59286/493/2737/84662/5780/56262/2316/9868/79567/3684/5587/10979/54434/27346/4478/114899/25937/25874/23208/22873/5106/55691/3716/10445/5468/22902/25999/7424/2182/84455/6769/3708/10576/7130/4628/94103/22948/7037/5357/2534/6950/51548/1950/5175/999/1399/10497/3688/79752/55638/2150/945/51104/7040/3745/7097/79899/2040/6717/57142/983/23171/7855/11143/4641/26354/80184/7043/7124/8447/161291/55166/1201/575…	108
GO:0035051	cardiocyte differentiation	44/3170	165/18888	0.266667	1.5889	3.41197	0.000877832	0.0297546	0.0271676	11214/4211/9868/6444/26011/26585/1909/5159/3624/23345/144165/3764/7291/23135/5999/51548/50507/70/3280/3688/7040/115701/1525/3516/983/10611/10818/2648/23493/90/11149/4205/5156/998/6546/4624/6909/93649/7373/4000/55897/1948/4629/3479	44
GO:0060537	muscle tissue development	99/3170	438/18888	0.226027	1.34675	3.29739	0.00089948	0.0303218	0.0276855	10052/6664/11214/1281/4211/9868/858/6444/8506/857/26011/26585/1909/5159/6497/5311/5318/57493/23414/6840/1301/4638/2697/2260/30008/3488/84525/1291/23345/144165/3764/4015/7291/23135/7046/5999/51548/50507/9686/64091/70/5350/56999/3142/3688/4729/7168/57462/7040/115701/1525/1465/3549/1958/3516/1073/1959/983/10611/10818/2648/23493/51176/90/9421/2022/11149/283149/9734/4205/5156/998/7026/6546/4853/4624/9…	99
GO:0033865	nucleoside bisphosphate metabolic process	35/3170	124/18888	0.282258	1.6818	3.4207	0.000965521	0.0320231	0.0292388	11001/6296/8802/54995/55711/25874/128486/79717/5162/1737/3156/2639/2182/283927/8694/80221/23597/84693/10005/10157/31/53354/55902/80347/8050/4597/3295/122970/4598/6576/9061/10380/51703/64087/3157	35
GO:0033875	ribonucleoside bisphosphate metabolic process	35/3170	124/18888	0.282258	1.6818	3.4207	0.000965521	0.0320231	0.0292388	11001/6296/8802/54995/55711/25874/128486/79717/5162/1737/3156/2639/2182/283927/8694/80221/23597/84693/10005/10157/31/53354/55902/80347/8050/4597/3295/122970/4598/6576/9061/10380/51703/64087/3157	35
GO:0034032	purine nucleoside bisphosphate metabolic process	35/3170	124/18888	0.282258	1.6818	3.4207	0.000965521	0.0320231	0.0292388	11001/6296/8802/54995/55711/25874/128486/79717/5162/1737/3156/2639/2182/283927/8694/80221/23597/84693/10005/10157/31/53354/55902/80347/8050/4597/3295/122970/4598/6576/9061/10380/51703/64087/3157	35
GO:0006694	steroid biosynthetic process	48/3170	185/18888	0.259459	1.54595	3.35118	0.00100872	0.033277	0.0303837	11001/3490/7536/3156/27122/2230/7923/5087/1727/10449/3930/3973/2908/5618/10613/403313/1958/10162/10005/1717/7124/11161/2264/64746/9563/2232/11218/1080/4597/23600/6591/2246/6307/653/4047/4598/5825/93517/3480/6309/6647/84681/1181/120227/1718/79154/8630/3157	48
GO:0034471	ncRNA 5'-end processing	10/3170	21/18888	0.47619	2.83731	3.78315	0.00102118	0.0335088	0.0305954	51367/54931/138716/10940/10775/54974/10557/10799/10556/10248	10
GO:0003176	aortic valve development	16/3170	43/18888	0.372093	2.21706	3.58808	0.0010504	0.034218	0.0312429	1009/11117/7291/6586/9353/7075/7040/3516/11096/23493/8313/6591/4772/7132/659/26508	16
GO:0006260	DNA replication	67/3170	278/18888	0.241007	1.43601	3.28894	0.00105734	0.034218	0.0312429	91603/51053/64061/22891/5000/2260/9134/57418/10445/4173/2736/5557/56655/201254/7083/79075/3980/604/64785/4175/990/79733/10535/1111/29803/466/672/5442/4998/79913/25842/51507/5427/10856/983/90381/5937/11143/23595/6119/80010/890/26271/2237/998/1763/64863/7465/81620/5984/9401/374393/56652/51659/11169/8318/8607/2021/57662/5425/6282/2735/91607/86/9768/146956/116028	67
GO:0048754	branching morphogenesis of an epithelial tube	42/3170	157/18888	0.267516	1.59396	3.35611	0.00105943	0.034218	0.0312429	3371/2737/9955/441478/8829/54903/26585/1909/1282/5311/5058/2736/4323/63943/4776/5087/55366/9353/8642/51548/1950/7075/3611/3202/3549/6423/9500/51176/90/7124/2022/80004/3911/25932/9231/2294/5371/2246/6909/5241/2247/4609	42
GO:1905314	semi-lunar valve development	17/3170	47/18888	0.361702	2.15515	3.56081	0.00107266	0.0344647	0.0314682	1009/11117/7291/6586/9353/7075/7040/3516/11096/23493/8313/4853/6591/4772/7132/659/26508	17
GO:0006029	proteoglycan metabolic process	27/3170	89/18888	0.303371	1.80759	3.42951	0.00109809	0.0350992	0.0320475	9955/3423/23213/51363/1301/81792/55454/9469/50515/337876/55790/55959/10090/3549/54928/29940/92126/54480/22856/3073/113189/54360/3479/138050/26035/659/9956	27
GO:0042698	ovulation cycle	23/3170	72/18888	0.319444	1.90336	3.44888	0.00115596	0.0367582	0.0335623	558/91603/4313/3624/1545/7130/6586/9353/3973/5608/836/5176/5764/1958/7043/9510/5156/174/5241/2620/2/3480/4882	23
GO:0001822	kidney development	75/3170	319/18888	0.23511	1.40087	3.24276	0.00116705	0.036881	0.0336744	59/2737/6664/9955/84662/5017/2200/1644/23213/8829/25937/3913/11174/26585/1909/5159/5311/4854/2260/2736/4357/54475/23371/55083/3764/4811/25959/5087/55366/7046/9353/51057/5420/8642/5175/3611/3280/5176/80114/84445/65266/55959/947/1958/9500/79902/7541/51196/10409/80184/1028/5155/163/3911/5125/9510/5156/4853/9231/2246/57122/8837/285/2247/23607/1948/445/3248/168002/282679/4609/358/27031/581/26508	75
GO:0071559	response to transforming growth factor beta	73/3170	309/18888	0.236246	1.40764	3.24456	0.00117177	0.036881	0.0336744	59/26524/6664/4921/1278/7041/1281/3693/6935/25878/1284/2200/858/5654/857/10979/1277/135228/9110/203100/6497/9315/114990/8576/10631/51701/27122/5468/4053/4054/54829/4015/9839/3987/7046/50515/2534/2908/677/4052/1399/3065/8483/7791/7057/7040/5138/2734/2615/100628315/94031/90/7043/1028/2022/283149/6794/56940/3397/5371/6660/1513/4772/8837/93649/83891/23607/57669/3480/3248/64426/64838/200734	73
GO:0061037	negative regulation of cartilage development	13/3170	32/18888	0.40625	2.42058	3.61185	0.00119232	0.0373372	0.0340909	2737/359845/8840/26585/4054/81792/7046/2202/3549/5744/579/6591/1513	13
GO:0055007	cardiac muscle cell differentiation	36/3170	130/18888	0.276923	1.65001	3.33971	0.00120121	0.0374257	0.0341717	11214/4211/9868/6444/26585/5159/23345/144165/3764/23135/5999/51548/50507/70/3688/7040/115701/1525/983/10611/10818/2648/23493/90/11149/4205/5156/6546/4624/93649/7373/4000/55897/1948/4629/3479	36
GO:0072006	nephron development	42/3170	158/18888	0.265823	1.58387	3.30968	0.00121296	0.0376019	0.0343326	59/2737/9955/23213/25937/3913/26585/1909/5159/5311/4854/55083/4811/5087/55366/5420/8642/5175/3611/3280/84445/65266/55959/947/1958/9500/79902/51196/10409/5155/3911/5156/4853/2246/57122/8837/285/2247/282679/4609/358/26508	42
GO:0072331	signal transduction by p53 class mediator	46/3170	177/18888	0.259887	1.5485	3.29251	0.00122244	0.0377061	0.0344277	8493/51499/6790/340485/204851/9349/9891/7291/9521/55702/6201/80237/133383/11200/3094/23212/5608/1111/55170/23612/8805/25946/4436/54700/839/6794/6224/10538/6591/8738/5371/4869/112858/23246/1870/10769/8550/1263/4609/3428/6872/581/51616/8533/200734/1869	46
GO:0000466	maturation of 5.8S rRNA from tricistronic rRNA transcript (SSU-rRNA, 5.8S rRNA, LSU-rRNA)	11/3170	25/18888	0.44	2.62168	3.64369	0.00129877	0.039664	0.0362153	6227/55759/23212/112479/51010/23016/5393/117246/23481/23246/10799	11
GO:0070129	regulation of mitochondrial translation	11/3170	25/18888	0.44	2.62168	3.64369	0.00129877	0.039664	0.0362153	28958/10102/54931/51204/84881/79072/51654/55005/22868/23107/285367	11
GO:0010763	positive regulation of fibroblast migration	8/3170	15/18888	0.533333	3.17779	3.78926	0.00131185	0.0398661	0.0363999	59/4921/9590/8874/7057/3688/7040/358	8
GO:0030010	establishment of cell polarity	41/3170	154/18888	0.266234	1.58632	3.28088	0.00133339	0.0399158	0.0364453	4131/154810/4478/143098/90102/6624/55691/2697/22902/26086/55083/144165/3764/4627/51057/3280/10615/1399/3688/115701/10090/4085/10565/3834/4134/9638/83700/26030/137886/9368/6794/998/10403/6993/2294/7465/27/1058/3480/57662/10312	41
GO:0010635	regulation of mitochondrial fusion	7/3170	12/18888	0.583333	3.47571	3.85255	0.00134371	0.0399158	0.0364453	23788/10493/55022/7037/201164/115209/64429	7
GO:0097084	vascular associated smooth muscle cell development	7/3170	12/18888	0.583333	3.47571	3.85255	0.00134371	0.0399158	0.0364453	1909/30008/4776/3280/1311/23493/2022	7
GO:2001046	positive regulation of integrin-mediated signaling pathway	7/3170	12/18888	0.583333	3.47571	3.85255	0.00134371	0.0399158	0.0364453	2316/3915/3913/4811/3987/55679/3912	7
GO:0050680	negative regulation of epithelial cell proliferation	45/3170	173/18888	0.260116	1.54986	3.26283	0.00134584	0.0399158	0.0364453	6935/5017/858/857/23213/135228/6678/7857/4163/64102/55081/5468/2321/498/7046/55679/55840/5176/7057/93974/7040/9255/80173/8805/6423/9500/28984/5797/7124/1028/567/5828/6794/7026/11235/6591/79084/91862/126695/687/1948/282679/22846/6347/3664	45
GO:0006939	smooth muscle contraction	31/3170	108/18888	0.287037	1.71027	3.3243	0.00135978	0.0401363	0.0366466	59/493/3357/857/23213/1909/1136/2982/4638/8877/94103/9732/3356/1264/55959/6525/1311/5724/323/2149/6546/136/3778/6909/93649/80005/5733/4629/2017/6647/583	31
GO:0006790	sulfur compound metabolic process	76/3170	326/18888	0.233129	1.38907	3.18223	0.00139356	0.0408228	0.0372734	11001/9955/3423/6296/8802/54995/55711/1909/51363/25874/128486/79717/5162/1737/4357/2639/2182/55454/1468/283927/8694/9469/80221/191/25974/50515/337876/7263/60386/50507/55790/494143/2687/10090/23597/2937/84693/54928/29940/1491/10005/92126/4258/10157/3417/31/54480/2739/55902/10402/8050/22856/4597/3073/113189/3295/23382/122970/4598/51380/4780/686/6647/6576/9061/10380/2326/4144/51703/100131187/138050/…	76
GO:0032964	collagen biosynthetic process	17/3170	48/18888	0.354167	2.11025	3.45871	0.00140445	0.0408228	0.0372734	4921/1289/4602/57333/1277/871/7431/5118/11117/3624/7040/3549/28984/7043/2022/114757/2149	17
GO:0090329	regulation of DNA-templated DNA replication	17/3170	48/18888	0.354167	2.11025	3.45871	0.00140445	0.0408228	0.0372734	51053/2260/4173/79075/3980/604/4175/79733/90381/11143/26271/64863/81620/5984/2021/57662/91607	17
GO:0061458	reproductive system development	73/3170	311/18888	0.234727	1.39859	3.18293	0.00140951	0.0408228	0.0372734	3625/131118/3371/558/2316/91603/23213/4920/10046/23414/4313/7536/2697/8893/8372/83990/4323/3624/1291/9825/1545/3148/7130/55366/7046/6586/2796/9353/3973/55840/1399/836/5176/867/23639/5618/1051/10468/5660/6423/10818/3417/4436/10409/1028/8894/57647/55585/6794/9510/5156/7026/174/11086/79084/57122/3295/653/93649/5241/2620/2/23607/6874/51665/6647/2735/10481/581/1718/23598/4882/81930	73
GO:0003170	heart valve development	23/3170	73/18888	0.315068	1.87729	3.37261	0.00142368	0.0410405	0.0374722	1009/11117/3491/7291/6586/9353/8642/7075/56999/7040/5138/3516/11096/23493/7541/90/8313/4853/6591/4772/7132/659/26508	23
GO:0048568	embryonic organ development	101/3170	455/18888	0.221978	1.32262	3.12837	0.00150211	0.0431	0.0393526	2737/6664/1045/6935/2200/80781/54903/1909/9935/5311/1050/860/23414/1301/55081/204851/2697/2260/7003/6768/3491/3212/2736/4323/1750/144165/7291/474/5090/55084/5087/7046/50515/286262/51057/5357/2202/79733/121227/7274/677/7005/3280/115908/3142/1051/7040/79977/3202/6434/6491/3549/5396/3516/85301/10818/23493/84870/7855/51176/90/80184/7043/9421/7124/1028/2022/4237/5155/3225/5125/9368/2048/579/5156/998/7…	101
GO:0003094	glomerular filtration	12/3170	29/18888	0.413793	2.46553	3.54688	0.00151432	0.0432493	0.039489	23213/221395/1909/4162/55243/2150/55959/947/5155/2149/85415/358	12
GO:0048608	reproductive structure development	72/3170	307/18888	0.234528	1.3974	3.15265	0.00154903	0.0440368	0.040208	3625/131118/3371/558/2316/91603/23213/4920/10046/23414/4313/7536/2697/8893/8372/83990/4323/3624/1291/9825/1545/3148/7130/55366/7046/6586/2796/9353/3973/55840/1399/836/5176/867/23639/5618/1051/10468/5660/6423/10818/3417/4436/10409/1028/8894/57647/6794/9510/5156/7026/174/11086/79084/57122/3295/653/93649/5241/2620/2/23607/6874/51665/6647/2735/10481/581/1718/23598/4882/81930	72
GO:0140014	mitotic nuclear division	66/3170	277/18888	0.238267	1.41968	3.16	0.00156138	0.0441842	0.0403425	2316/858/5159/6790/10040/83987/8877/144165/26073/9639/92421/3835/56984/51529/11200/23212/286053/56647/1950/1111/9587/10615/7283/81929/1104/25906/4085/7329/51510/5902/2801/28984/3834/983/4733/51115/7124/1028/200942/29781/5155/137886/26271/10300/10592/998/8452/10403/148479/6683/11130/23397/81620/332/57405/348235/64793/891/83540/79866/25936/3479/1062/9184/11004/81930	66
GO:1903510	mucopolysaccharide metabolic process	27/3170	91/18888	0.296703	1.76786	3.29742	0.00158382	0.0442511	0.0404036	3423/1909/51363/8372/55454/9469/7130/50515/337876/1950/55790/7040/10090/54928/29940/92126/54480/3038/10402/5155/22856/3073/113189/3161/2247/10894/26035	27
GO:0035904	aorta development	21/3170	65/18888	0.323077	1.92501	3.35483	0.0015858	0.0442511	0.0404036	1281/4016/11174/1909/5159/5311/4638/30008/144165/4015/3280/56999/5138/3516/1959/23493/2022/163/6909/1948/60681	21
GO:0044091	membrane biogenesis	21/3170	65/18888	0.323077	1.92501	3.35483	0.0015858	0.0442511	0.0404036	116238/858/7357/857/9935/25999/1291/92421/57502/2054/1104/7329/51510/8800/137886/57555/2048/165324/6683/23180/1000	21
GO:0000966	RNA 5'-end processing	10/3170	22/18888	0.454545	2.70835	3.60047	0.00159244	0.0442511	0.0404036	51367/54931/138716/10940/10775/54974/10557/10799/10556/10248	10
GO:0030177	positive regulation of Wnt signaling pathway	39/3170	146/18888	0.267123	1.59162	3.22271	0.00161119	0.0445716	0.0406962	23499/441478/65125/10927/1277/23213/8840/6497/51339/54475/9839/23500/55366/4300/1950/25960/3611/8796/85458/6424/7040/55959/7097/3516/6423/84870/51176/1456/55789/10023/22881/84327/5495/527/2247/8607/9736/63977/130574	39
GO:0060070	canonical Wnt signaling pathway	75/3170	323/18888	0.232198	1.38352	3.12215	0.0016723	0.0458685	0.0418804	26524/2737/441478/65125/857/1277/54903/25937/26585/1909/4163/51339/83595/27303/27122/8321/54475/1291/144165/5218/9839/3489/4811/9580/23401/23500/55366/4300/9978/1950/25960/3611/8796/85458/3065/115908/6424/80114/7040/84445/55959/1958/3516/10856/6423/84870/7855/51176/1456/3485/283149/10023/9368/6794/22881/84327/8313/5495/6591/7162/7479/2247/54949/55897/8607/9314/1857/3487/5204/1000/9736/27031/2735/…	75
GO:0030258	lipid modification	49/3170	194/18888	0.252577	1.50495	3.17474	0.00167295	0.0458685	0.0418804	11001/39/9110/10994/196051/5191/2168/1632/2639/7291/26061/9162/10449/8613/27349/1374/403313/2327/10162/35/51/10005/3033/66036/10478/8612/1962/80724/114757/5828/57674/79948/549/55862/23600/64748/2109/3295/1666/28/3712/5825/205251/5194/56898/8708/347/160851/2326	49
GO:0060828	regulation of canonical Wnt signaling pathway	64/3170	268/18888	0.238806	1.42289	3.13126	0.00171642	0.0468521	0.0427785	26524/2737/441478/65125/857/1277/54903/25937/26585/4163/51339/83595/27303/27122/8321/54475/144165/5218/9839/3489/9580/23500/55366/4300/9978/1950/25960/3611/8796/3065/115908/6424/80114/7040/84445/55959/1958/3516/10856/6423/84870/1456/3485/10023/9368/6794/22881/84327/8313/5495/6591/7162/2247/54949/55897/8607/3487/5204/1000/9736/27031/2735/63977/130574	64
GO:0006270	DNA replication initiation	14/3170	37/18888	0.378378	2.25451	3.43022	0.00176692	0.0480181	0.0438431	51053/5000/9134/4173/5557/64785/4175/990/4998/90381/11143/23595/81620/8318	14
GO:0050679	positive regulation of epithelial cell proliferation	54/3170	219/18888	0.246575	1.46918	3.1363	0.00179846	0.0486609	0.0444301	10000/6664/8828/57608/3915/858/4830/441478/3357/5587/8829/113174/3339/7857/860/2260/7424/1750/7291/7060/3148/728/7046/23421/1960/51548/1950/1893/283131/6690/8742/3142/5764/3549/3516/57142/57504/7124/80004/5155/5365/2252/998/6239/3091/4853/2246/653/8837/3912/2247/56005/3479/4609	54
GO:0061028	establishment of endothelial barrier	17/3170	49/18888	0.346939	2.06719	3.35909	0.00181884	0.0489974	0.0447373	4478/1909/118/1903/153562/91663/5175/2150/1365/5138/27134/7124/7414/4301/54538/7132/9693	17
GO:0048705	skeletal system morphogenesis	56/3170	229/18888	0.244541	1.45707	3.12511	0.00183227	0.0491447	0.0448718	2737/6664/1281/359845/6935/1277/871/26585/1490/6497/1044/860/7059/4313/1301/5191/2260/4256/3212/4323/54475/4054/1305/7291/6781/7046/50515/649/4322/55790/6424/79977/3202/3549/5396/54928/2734/85301/1311/7043/3225/3911/579/22856/5156/8313/9775/2261/6660/7763/3201/23314/659/4882/8575/28982	56
GO:2000573	positive regulation of DNA biosynthetic process	22/3170	70/18888	0.314286	1.87263	3.28476	0.0018537	0.0495042	0.0452	26585/5159/1545/79075/10576/22948/6950/50507/79977/10728/28984/7124/2264/5155/890/5984/4772/2247/9314/8550/4609/10575	22
GO:0051897	positive regulation of phosphatidylinositol 3-kinase/protein kinase B signal transduction	44/3170	171/18888	0.25731	1.53315	3.14512	0.00190186	0.0498813	0.0455443	5245/558/5587/219699/10979/3092/5159/2260/3488/2321/85453/7046/1436/1950/50507/867/7057/3688/10451/2150/57462/7040/79899/57142/1634/114882/7124/2022/5155/5156/998/2149/55704/2261/101/7162/2247/56005/2065/3480/56917/3479/388581/2335	44
GO:0030204	chondroitin sulfate metabolic process	11/3170	26/18888	0.423077	2.52084	3.4849	0.0019128	0.0498813	0.0455443	51363/55454/9469/50515/337876/55790/54928/29940/92126/54480/22856	11
GO:0035988	chondrocyte proliferation	11/3170	26/18888	0.423077	2.52084	3.4849	0.0019128	0.0498813	0.0455443	4921/1490/4323/6781/51548/3549/1311/51176/2261/659/4882	11
GO:0002693	positive regulation of cellular extravasation	9/3170	19/18888	0.473684	2.82238	3.56906	0.00191633	0.0498813	0.0455443	3554/7070/4267/83700/5724/83692/101/83483/10894	9
GO:0006525	arginine metabolic process	9/3170	19/18888	0.473684	2.82238	3.56906	0.00191633	0.0498813	0.0455443	493/64116/79814/435/1201/4843/445/2184/162417	9
GO:0030206	chondroitin sulfate biosynthetic process	9/3170	19/18888	0.473684	2.82238	3.56906	0.00191633	0.0498813	0.0455443	51363/55454/9469/50515/337876/55790/29940/54480/22856	9

## Sheet: Table S10 (Stage IV KEGG)
category	subcategory	ID	Description	GeneRatio	BgRatio	RichFactor	FoldEnrichment	zScore	pvalue	p,adjust	qvalue	geneID	Count
Human Diseases	Infectious disease: bacterial	hsa05132	Salmonella infection	29/361	251/8538	0.115538	2.73258	5.85385	7.22492e-07	0.000216025	0.00019089	6281/81873/8655/207/7277/375/103910/1785/2597/79659/64746/3326/7295/10383/4671/10376/3320/578/5420/302/84790/5898/203068/5603/71/6188/5216/10109/347688	29
Cellular Processes	Cell growth and death	hsa04110	Cell cycle	21/361	158/8538	0.132911	3.14348	5.71394	2.8049e-06	0.000419333	0.000370542	2810/9184/991/1870/1871/5528/4172/9232/5518/7534/10971/81620/4998/10403/472/5347/994/4171/902/1874/9133	21
Cellular Processes	Cell growth and death	hsa04210	Apoptosis	18/361	136/8538	0.132353	3.13028	5.26166	1.539e-05	0.00153387	0.0013554	207/7277/823/2021/4000/3710/3709/153090/10376/578/472/2081/84790/71/3708/84823/1616/332	18
Organismal Systems	Sensory system	hsa04742	Taste transduction	13/361	86/8538	0.151163	3.57515	5.0429	5.87474e-05	0.00439137	0.00388042	5331/50832/50839/259296/50840/50831/50838/3710/54429/259290/259293/6335/259289	13
Human Diseases	Infectious disease: bacterial	hsa05131	Shigellosis	23/361	250/8538	0.092	2.17589	3.9648	0.000360918	0.0215829	0.0190717	5331/81873/5588/7316/207/823/375/103910/3710/3709/4671/472/81858/5603/23048/2931/71/87/10325/5216/3708/10616/10109	23
Human Diseases	Neurodegenerative disease	hsa05012	Parkinson disease	24/361	271/8538	0.0885609	2.09455	3.8473	0.000473325	0.0235874	0.0208429	27173/7316/5695/7277/7417/4728/3710/3709/440567/7295/10383/10376/1351/2081/84790/203068/7922/3708/1616/4725/1537/347688/5710/10131	24
Metabolism	Xenobiotics biodegradation and metabolism	hsa00983	Drug metabolism - other enzymes	11/361	81/8538	0.135802	3.21186	4.20244	0.00056203	0.0240067	0.0212135	2950/2946/7083/221357/3614/7371/2940/2944/1549/1548/1066	11
Human Diseases	Neurodegenerative disease	hsa05020	Prion disease	24/361	278/8538	0.0863309	2.04181	3.71048	0.000683398	0.025542	0.0225701	3303/3304/3305/10963/5695/7277/1460/7417/4728/3310/3710/3709/440567/10383/10376/1351/84790/203068/5603/3708/4725/1537/347688/5710	24
Genetic Information Processing	Translation	hsa03010	Ribosome	17/361	172/8538	0.0988372	2.3376	3.7234	0.000945487	0.0314112	0.0277564	6136/11224/6187/65005/4736/6204/6132/51116/6141/51021/6135/6222/63875/6208/6206/64960/6188	17
Metabolism	Global and overview maps	hsa01200	Carbon metabolism	13/361	116/8538	0.112069	2.65054	3.7606	0.00118296	0.0345247	0.0305076	5315/1743/5211/283871/226/2023/2597/5226/441531/1737/9104/5223/2821	13
Metabolism	Carbohydrate metabolism	hsa00500	Starch and sucrose metabolism	7/361	40/8538	0.175	4.13892	4.18082	0.00127014	0.0345247	0.0305076	279/5167/277/276/8908/2821/2595	7
Organismal Systems	Endocrine system	hsa04922	Glucagon signaling pathway	12/361	107/8538	0.11215	2.65245	3.614	0.00179871	0.0423991	0.0374658	32/5331/207/5315/5211/5256/3710/3709/441531/5223/3708/200186	12
Metabolism	Carbohydrate metabolism	hsa00010	Glycolysis / Gluconeogenesis	9/361	67/8538	0.134328	3.177	3.75869	0.00190699	0.0423991	0.0374658	5315/5211/226/2023/2597/441531/1737/5223/2821	9
Cellular Processes	Cell growth and death	hsa04114	Oocyte meiosis	14/361	139/8538	0.100719	2.38211	3.4518	0.00218445	0.0423991	0.0374658	991/3710/5528/9232/3709/5518/7534/6195/10971/5499/5347/5603/3708/9133	14
Human Diseases	Neurodegenerative disease	hsa05010	Alzheimer disease	29/361	391/8538	0.0741688	1.75416	3.20748	0.00219847	0.0423991	0.0374658	5331/27173/207/5695/7277/823/1460/7417/51107/1855/4728/2597/3710/3709/440567/23385/10383/10376/1351/25825/2081/84790/203068/7922/3708/4725/1537/347688/5710	29
Human Diseases	Infectious disease: bacterial	hsa05134	Legionellosis	8/361	56/8538	0.142857	3.37871	3.75228	0.00226885	0.0423991	0.0374658	3303/3304/3305/375/3310/3297/4671/81876	8
Cellular Processes	Cell growth and death	hsa04218	Cellular senescence	15/361	157/8538	0.0955414	2.25965	3.34703	0.00259223	0.0455927	0.0402879	10758/207/823/7417/1870/1871/3710/3709/472/5499/5603/1874/3708/286826/9133	15

## Sheet: Table S11 (Stage IV GO)
ID	Description	GeneRatio	BgRatio	RichFactor	FoldEnrichment	zScore	pvalue	p,adjust	qvalue	geneID	Count
GO:0140694	non-membrane-bounded organelle assembly	44/749	413/18888	0.106538	2.68662	7.04233	2.68597e-09	1.18988e-05	1.09418e-05	3303/84231/3833/3304/825/55143/7430/64793/991/5822/219988/23122/8850/8605/29127/10844/3619/4751/5119/58/1104/80817/51116/25804/6135/10324/51441/10403/54443/6722/11273/9787/5347/6208/203068/71/1874/6188/29777/9898/347688/70/332/9133	44
GO:0007051	spindle organization	27/749	197/18888	0.137056	3.45622	7.04207	1.92024e-08	4.25334e-05	3.91123e-05	3303/3833/3304/55143/7430/991/79000/23122/29127/3925/10844/3619/4751/28989/5119/10726/1104/5518/9793/10403/9787/5347/203068/6188/347688/332/9133	27
GO:0009408	response to heat	18/749	104/18888	0.173077	4.36459	6.9915	1.2977e-07	0.000191627	0.000176214	3303/3315/3304/207/9531/10273/3310/3297/3327/3326/3337/3323/8892/3320/472/94241/51278/1616	18
GO:0050000	chromosome localization	19/749	120/18888	0.158333	3.99279	6.68303	2.51114e-07	0.000259417	0.000238551	3833/55143/9184/55920/8850/29127/3619/4000/4751/11004/5119/10726/81620/10403/472/9787/27183/3835/332	19
GO:0034605	cellular response to heat	14/749	67/18888	0.208955	5.26935	7.11367	2.92795e-07	0.000259417	0.000238551	3303/3304/9531/10273/3310/3297/3327/3326/3337/3323/3320/472/51278/1616	14
GO:0050913	sensory perception of bitter taste	11/749	41/18888	0.268293	6.7657	7.50998	3.76855e-07	0.000278245	0.000255865	50832/50839/259296/50840/50831/50838/3710/54429/259290/259293/259289	11
GO:0051225	spindle assembly	19/749	129/18888	0.147287	3.71422	6.28567	7.93058e-07	0.000471772	0.000433827	3303/3833/3304/55143/991/23122/29127/10844/3619/4751/5119/1104/10403/5347/203068/6188/347688/332/9133	19
GO:0001580	detection of chemical stimulus involved in sensory perception of bitter taste	10/749	36/18888	0.277778	7.0049	7.32814	9.01984e-07	0.000471772	0.000433827	50832/50839/259296/50840/50831/50838/54429/259290/259293/259289	10
GO:0007059	chromosome segregation	39/749	423/18888	0.0921986	2.32503	5.60063	9.58454e-07	0.000471772	0.000433827	3303/3833/3304/55143/64793/9184/991/55920/23122/8850/29127/54069/10844/3619/4751/11004/28989/5119/10726/1104/9232/5518/6597/6603/79172/81620/10403/472/9787/5347/27183/203068/91687/6188/55355/3835/347688/332/9133	39
GO:0009185	ribonucleoside diphosphate metabolic process	18/749	120/18888	0.15	3.78264	6.21377	1.17282e-06	0.000519557	0.000477768	26137/5315/5211/226/64223/8850/2023/2597/136332/28964/441531/402/790/2987/3607/5223/1740/2821	18
GO:0009135	purine nucleoside diphosphate metabolic process	17/749	110/18888	0.154545	3.89727	6.19265	1.51266e-06	0.000558423	0.000513507	26137/5315/5211/226/64223/8850/2023/2597/136332/28964/441531/402/2987/3607/5223/1740/2821	17
GO:0009179	purine ribonucleoside diphosphate metabolic process	17/749	110/18888	0.154545	3.89727	6.19265	1.51266e-06	0.000558423	0.000513507	26137/5315/5211/226/64223/8850/2023/2597/136332/28964/441531/402/2987/3607/5223/1740/2821	17
GO:0000070	mitotic sister chromatid segregation	23/749	188/18888	0.12234	3.08513	5.83859	1.64455e-06	0.000560412	0.000515337	3303/3833/3304/55143/9184/991/23122/8850/29127/3619/4751/11004/5119/10726/5518/81620/10403/472/9787/5347/27183/3835/332	23
GO:0051310	metaphase chromosome alignment	16/749	100/18888	0.16	4.03482	6.18313	1.91195e-06	0.000577576	0.00053112	3833/55143/9184/55920/8850/29127/3619/4751/11004/5119/10726/81620/10403/27183/3835/332	16
GO:0051303	establishment of chromosome localization	17/749	112/18888	0.151786	3.82767	6.09892	1.95567e-06	0.000577576	0.00053112	3833/55143/9184/55920/8850/29127/3619/4751/11004/5119/10726/81620/10403/472/27183/3835/332	17
GO:0016072	rRNA metabolic process	28/749	266/18888	0.105263	2.65449	5.52213	2.67625e-06	0.000707034	0.000650166	11224/9328/705/5822/4736/54512/23223/8568/51154/92856/8850/115939/88745/6597/6135/79050/9191/10607/51441/9277/9329/54663/9221/6208/23029/79039/29777/9775	28
GO:0009132	nucleoside diphosphate metabolic process	18/749	127/18888	0.141732	3.57415	5.91458	2.71322e-06	0.000707034	0.000650166	26137/5315/5211/226/64223/8850/2023/2597/136332/28964/441531/402/790/2987/3607/5223/1740/2821	18
GO:0007080	mitotic metaphase chromosome alignment	12/749	60/18888	0.2	5.04352	6.37455	3.36391e-06	0.000827894	0.000761305	3833/55143/8850/3619/11004/5119/10726/81620/10403/27183/3835/332	12
GO:0022613	ribonucleoprotein complex biogenesis	42/749	499/18888	0.0841683	2.12253	5.16396	3.90478e-06	0.000898074	0.00082584	84231/26155/11224/27339/6628/705/5822/4736/54512/23223/8568/51154/92856/8850/84811/115939/10856/3326/6631/88745/51116/10713/22827/25804/6135/79050/10419/10607/51441/9277/51491/3320/54663/472/9221/6208/23029/79039/6206/8668/29777/9775	42
GO:0050912	detection of chemical stimulus involved in sensory perception of taste	10/749	42/18888	0.238095	6.0042	6.59728	4.20864e-06	0.000898074	0.00082584	50832/50839/259296/50840/50831/50838/54429/259290/259293/259289	10
GO:0007052	mitotic spindle organization	18/749	131/18888	0.137405	3.46502	5.75294	4.25723e-06	0.000898074	0.00082584	3303/3833/3304/55143/991/23122/29127/3925/3619/4751/5119/10726/1104/9793/10403/9787/5347/332	18
GO:0000819	sister chromatid segregation	25/749	229/18888	0.10917	2.75302	5.42344	4.76788e-06	0.000932003	0.00085704	3303/3833/3304/55143/9184/991/23122/8850/29127/3619/4751/11004/5119/10726/5518/6597/6603/81620/10403/472/9787/5347/27183/3835/332	25
GO:0008608	attachment of spindle microtubules to kinetochore	11/749	52/18888	0.211538	5.3345	6.36007	4.83884e-06	0.000932003	0.00085704	55143/9184/55920/8850/29127/3619/4751/11004/81620/10403/332	11
GO:0050909	sensory perception of taste	12/749	63/18888	0.190476	4.80336	6.14449	5.75211e-06	0.00106174	0.000976344	50832/50839/259296/50840/50831/50838/3710/54429/259290/259293/2782/259289	12
GO:0072526	pyridine-containing compound catabolic process	15/749	97/18888	0.154639	3.89963	5.81794	6.14987e-06	0.00108976	0.00100211	26137/5315/5211/226/64223/8850/4860/2023/2597/28964/441531/402/3607/5223/2821	15
GO:0000281	mitotic cytokinesis	14/749	88/18888	0.159091	4.01189	5.75464	8.90776e-06	0.00151775	0.00139567	55143/1072/375/128239/29127/3925/10899/3619/55165/5119/54443/5347/27183/332	14
GO:0009259	ribonucleotide metabolic process	39/749	466/18888	0.083691	2.11049	4.93235	9.84566e-06	0.0016009	0.00147213	10157/3303/5167/64834/3304/32/26137/5315/1743/5211/226/64223/8850/4728/4860/2023/2597/4597/54677/136332/28964/441531/51715/527/353/402/790/1737/2987/3614/7371/1969/3607/5223/6095/30968/1740/4725/2821	39
GO:0006364	rRNA processing	24/749	224/18888	0.107143	2.70189	5.20677	1.01185e-05	0.0016009	0.00147213	11224/705/5822/4736/54512/23223/8568/51154/92856/8850/115939/88745/6135/79050/10607/51441/9277/54663/9221/6208/23029/79039/29777/9775	24
GO:0051988	regulation of attachment of spindle microtubules to kinetochore	7/749	21/18888	0.333333	8.40587	6.90002	1.07113e-05	0.00161129	0.00148169	55143/55920/8850/29127/3619/4751/332	7
GO:0006457	protein folding	24/749	225/18888	0.106667	2.68988	5.1817	1.09117e-05	0.00161129	0.00148169	3303/3315/3304/3305/219899/200558/9531/7203/10471/3310/27348/3327/10856/3326/10726/5202/2280/3337/3323/3320/402/51645/27433/10131	24
GO:0006096	glycolytic process	14/749	90/18888	0.155556	3.92274	5.6477	1.16341e-05	0.00166256	0.00152883	26137/5315/5211/226/64223/8850/2023/2597/28964/441531/402/3607/5223/2821	14
GO:0045862	positive regulation of proteolysis	31/749	336/18888	0.0922619	2.32663	4.98584	1.219e-05	0.00168755	0.00155182	3303/84231/55294/6281/3304/825/207/991/406991/51107/64063/1611/10541/10273/1855/2023/8738/23385/153090/22900/54982/57761/79594/578/302/1944/5347/2931/9104/8078/6188	31
GO:0046032	ADP catabolic process	14/749	92/18888	0.152174	3.83746	5.5438	1.50729e-05	0.00202343	0.00186068	26137/5315/5211/226/64223/8850/2023/2597/28964/441531/402/3607/5223/2821	14
GO:0140014	mitotic nuclear division	27/749	277/18888	0.0974729	2.45804	4.96751	1.65872e-05	0.002097	0.00192834	3303/3833/3304/55143/64793/9184/991/23122/8850/29127/3619/4751/11004/5119/10726/1104/5518/10419/81620/10403/54443/472/9787/5347/27183/3835/332	27
GO:0009266	response to temperature stimulus	20/749	172/18888	0.116279	2.93228	5.17302	1.65958e-05	0.002097	0.00192834	3303/3315/3304/207/9531/6548/10273/3310/3297/3327/3326/3337/3323/8892/3320/472/94241/51278/6335/1616	20
GO:0006090	pyruvate metabolic process	16/749	118/18888	0.135593	3.41934	5.357	1.70411e-05	0.002097	0.00192834	26137/5315/5211/226/64223/8850/2023/2597/28964/441531/402/1737/3607/5223/2821/9123	16
GO:0019693	ribose phosphate metabolic process	39/749	480/18888	0.08125	2.04893	4.73021	1.93736e-05	0.00222516	0.00204618	10157/3303/5167/64834/3304/32/26137/5315/1743/5211/226/64223/8850/4728/4860/2023/2597/4597/54677/136332/28964/441531/51715/527/353/402/790/1737/2987/3614/7371/1969/3607/5223/6095/30968/1740/4725/2821	39
GO:0019364	pyridine nucleotide catabolic process	14/749	94/18888	0.148936	3.75582	5.44277	1.93787e-05	0.00222516	0.00204618	26137/5315/5211/226/64223/8850/2023/2597/28964/441531/402/3607/5223/2821	14
GO:0050821	protein stabilization	23/749	218/18888	0.105505	2.66057	5.01107	1.97611e-05	0.00222516	0.00204618	3303/55294/3304/9531/7203/287/10273/1855/10471/2597/3327/10856/56926/3326/5202/6812/6135/3323/3320/79594/902/5216/404266	23
GO:0009150	purine ribonucleotide metabolic process	37/749	446/18888	0.0829596	2.09204	4.74263	2.00917e-05	0.00222516	0.00204618	10157/3303/5167/64834/3304/32/26137/5315/1743/5211/226/64223/8850/4728/4860/2023/2597/4597/54677/136332/28964/441531/51715/527/353/402/1737/2987/3614/1969/3607/5223/6095/30968/1740/4725/2821	37
GO:0009137	purine nucleoside diphosphate catabolic process	14/749	95/18888	0.147368	3.71628	5.3933	2.19121e-05	0.0023112	0.00212531	26137/5315/5211/226/64223/8850/2023/2597/28964/441531/402/3607/5223/2821	14
GO:0009181	purine ribonucleoside diphosphate catabolic process	14/749	95/18888	0.147368	3.71628	5.3933	2.19121e-05	0.0023112	0.00212531	26137/5315/5211/226/64223/8850/2023/2597/28964/441531/402/3607/5223/2821	14
GO:0009199	ribonucleoside triphosphate metabolic process	25/749	251/18888	0.0996016	2.51172	4.89931	2.34879e-05	0.0024198	0.00222517	3303/5167/3304/26137/5315/5211/226/64223/8850/4728/2023/2597/28964/441531/51715/527/402/790/3614/7371/3607/5223/30968/4725/2821	25
GO:0044772	mitotic cell cycle phase transition	37/749	451/18888	0.0820399	2.06885	4.66849	2.55942e-05	0.00257687	0.0023696	55143/79027/7508/207/9184/991/55920/1164/23122/128239/1871/1785/51400/3619/4582/8738/1104/6597/6603/1163/4998/10403/54443/472/9833/9787/10263/5347/994/899/27183/1033/10657/902/6118/332/9133	37
GO:0098813	nuclear chromosome segregation	29/749	317/18888	0.0914826	2.30698	4.76865	2.70366e-05	0.00265545	0.00244187	3303/3833/3304/55143/9184/991/55920/23122/8850/29127/3619/4751/11004/5119/10726/9232/5518/6597/6603/81620/10403/472/9787/5347/27183/3835/347688/332/9133	29
GO:0090307	mitotic spindle assembly	12/749	73/18888	0.164384	4.14536	5.47137	2.75735e-05	0.00265545	0.00244187	3303/3833/3304/55143/991/23122/29127/3619/4751/5119/5347/332	12
GO:0051315	attachment of mitotic spindle microtubules to kinetochore	7/749	24/18888	0.291667	7.35514	6.33038	2.87299e-05	0.00270795	0.00249014	55143/8850/3619/11004/81620/10403/332	7
GO:0042254	ribosome biogenesis	29/749	319/18888	0.0909091	2.29251	4.73098	3.03631e-05	0.00277713	0.00255376	84231/26155/11224/705/5822/4736/54512/23223/8568/51154/92856/8850/115939/88745/51116/6135/79050/10607/51441/9277/51491/54663/9221/6208/23029/79039/6206/29777/9775	29
GO:0009191	ribonucleoside diphosphate catabolic process	14/749	98/18888	0.142857	3.60252	5.24879	3.13446e-05	0.00277713	0.00255376	26137/5315/5211/226/64223/8850/2023/2597/28964/441531/402/3607/5223/2821	14
GO:0046031	ADP metabolic process	14/749	98/18888	0.142857	3.60252	5.24879	3.13446e-05	0.00277713	0.00255376	26137/5315/5211/226/64223/8850/2023/2597/28964/441531/402/3607/5223/2821	14
GO:0061077	chaperone-mediated protein folding	12/749	75/18888	0.16	4.03482	5.35119	3.6441e-05	0.00312	0.00286905	3303/3315/3304/3305/7203/10471/3310/27348/5202/3337/27433/10131	12
GO:0051987	positive regulation of attachment of spindle microtubules to kinetochore	5/749	11/18888	0.454545	11.4626	7.05315	3.6623e-05	0.00312	0.00286905	55143/55920/8850/3619/332	5
GO:0031647	regulation of protein stability	29/749	326/18888	0.0889571	2.24329	4.60133	4.51358e-05	0.00377267	0.00346923	3303/55294/3304/825/9531/1650/10755/7203/287/10273/1855/10471/2597/3327/4000/10856/56926/3326/5202/6812/6135/3323/10403/3320/79594/5347/902/5216/404266	29
GO:0072524	pyridine-containing compound metabolic process	19/749	170/18888	0.111765	2.81844	4.8396	4.65609e-05	0.00381972	0.00351249	32/26137/5315/5211/226/64223/8850/4860/2023/2597/1728/28964/5226/441531/402/3607/5223/2326/2821	19
GO:0034504	protein localization to nucleus	28/749	311/18888	0.0900322	2.2704	4.59037	4.91747e-05	0.00390454	0.00359049	23511/23400/25792/10758/207/9531/705/7203/9688/1871/1855/754/27348/4000/3068/6612/7534/1994/6135/51715/7295/23633/3320/402/79711/5347/84823/10204	28
GO:0009134	nucleoside diphosphate catabolic process	14/749	102/18888	0.137255	3.46124	5.06469	4.93576e-05	0.00390454	0.00359049	26137/5315/5211/226/64223/8850/2023/2597/28964/441531/402/3607/5223/2821	14
GO:0016052	carbohydrate catabolic process	18/749	158/18888	0.113924	2.87289	4.80384	5.68747e-05	0.00442027	0.00406473	279/26137/5315/5211/226/64223/8850/2023/2597/28964/5226/441531/402/5499/3607/2931/5223/2821	18
GO:0009141	nucleoside triphosphate metabolic process	25/749	266/18888	0.093985	2.37008	4.57287	6.15465e-05	0.00470088	0.00432277	3303/5167/3304/26137/5315/5211/226/64223/8850/4728/2023/2597/28964/441531/51715/527/402/790/3614/7371/3607/5223/30968/4725/2821	25
GO:0042026	protein refolding	7/749	27/18888	0.259259	6.5379	5.85141	6.64393e-05	0.00495591	0.00455729	3303/3315/3304/3305/3310/2280/3320	7
GO:0002181	cytoplasmic translation	18/749	160/18888	0.1125	2.83698	4.74171	6.71229e-05	0.00495591	0.00455729	6136/11224/6187/5315/4736/6204/6132/6141/6135/51441/8892/6222/4904/26986/6208/6206/8668/6188	18
GO:0006006	glucose metabolic process	20/749	192/18888	0.104167	2.62684	4.604	8.07744e-05	0.00586608	0.00539425	32/207/5315/5211/114899/283871/8850/2023/2597/100131187/11091/5467/1737/3607/2931/9104/5223/6095/200186/2821	20
GO:0019362	pyridine nucleotide metabolic process	18/749	164/18888	0.109756	2.76779	4.62028	9.26261e-05	0.00641146	0.00589577	32/26137/5315/5211/226/64223/8850/2023/2597/1728/28964/5226/441531/402/3607/5223/2326/2821	18
GO:0046496	nicotinamide nucleotide metabolic process	18/749	164/18888	0.109756	2.76779	4.62028	9.26261e-05	0.00641146	0.00589577	32/26137/5315/5211/226/64223/8850/2023/2597/1728/28964/5226/441531/402/3607/5223/2326/2821	18
GO:1902850	microtubule cytoskeleton organization involved in mitosis	18/749	164/18888	0.109756	2.76779	4.62028	9.26261e-05	0.00641146	0.00589577	3303/3833/3304/55143/991/23122/29127/3925/3619/4751/5119/10726/1104/9793/10403/9787/5347/332	18
GO:0035966	response to topologically incorrect protein	17/749	152/18888	0.111842	2.82039	4.57893	0.000114016	0.0076789	0.00706127	3303/3315/3305/871/9531/10273/3310/27348/3297/3326/55658/153090/3337/3320/578/2081/1616	17
GO:0009205	purine ribonucleoside triphosphate metabolic process	23/749	244/18888	0.0942623	2.37707	4.39944	0.000114404	0.0076789	0.00706127	3303/5167/3304/26137/5315/5211/226/64223/8850/4728/2023/2597/28964/441531/51715/527/402/3614/3607/5223/30968/4725/2821	23
GO:0006986	response to unfolded protein	16/749	138/18888	0.115942	2.92378	4.60904	0.000117498	0.00776887	0.007144	3303/3315/3305/871/9531/10273/3310/27348/3297/3326/153090/3337/3320/578/2081/1616	16
GO:0032434	regulation of proteasomal ubiquitin-dependent protein catabolic process	15/749	125/18888	0.12	3.02611	4.61832	0.000129071	0.00840861	0.00773228	3303/56893/3304/207/991/10755/10273/1855/3326/6135/57761/5347/2931/5887/8078	15
GO:0051231	spindle elongation	5/749	14/18888	0.357143	9.00629	6.08947	0.000143672	0.00922417	0.00848225	55143/29127/3619/5518/332	5
GO:0051306	mitotic sister chromatid separation	10/749	62/18888	0.16129	4.06736	4.91583	0.000150342	0.0095145	0.00874922	55143/9184/991/3619/5518/10403/472/9787/5347/332	10
GO:0048285	organelle fission	37/749	493/18888	0.0750507	1.8926	4.08081	0.000162679	0.0101116	0.00929825	3303/3833/3304/55143/64793/9184/991/1164/23122/8850/29127/3619/4751/64423/11004/5119/10726/1104/9232/5518/10419/81620/10403/79594/221711/54443/472/9787/5347/5898/994/27183/192111/3835/347688/332/9133	37
GO:0009144	purine nucleoside triphosphate metabolic process	23/749	250/18888	0.092	2.32002	4.2694	0.000164341	0.0101116	0.00929825	3303/5167/3304/26137/5315/5211/226/64223/8850/4728/2023/2597/28964/441531/51715/527/402/3614/3607/5223/30968/4725/2821	23
GO:0006458	'de novo' protein folding	8/749	41/18888	0.195122	4.92051	5.10657	0.000176042	0.0106831	0.00982385	3303/3304/3305/3310/27348/2280/3337/27433	8
GO:0000910	cytokinesis	19/749	188/18888	0.101064	2.54859	4.33621	0.000179696	0.0107575	0.00989224	55143/1072/375/10755/128239/29127/3925/10899/3619/55165/50838/5119/28964/311/54443/5347/994/27183/332	19
GO:0005996	monosaccharide metabolic process	23/749	252/18888	0.0912698	2.30161	4.22688	0.000184832	0.0109174	0.0100393	32/207/5315/5211/114899/283871/226/8850/2023/2597/100131187/11091/80146/5226/5467/1737/3607/2931/9104/5223/6095/200186/2821	23
GO:0046034	ATP metabolic process	21/749	220/18888	0.0954545	2.40714	4.26594	0.000187801	0.0109468	0.0100663	3303/5167/3304/26137/5315/5211/226/64223/8850/4728/2023/2597/28964/441531/527/402/3607/5223/30968/4725/2821	21
GO:0009123	nucleoside monophosphate metabolic process	11/749	76/18888	0.144737	3.64992	4.70368	0.000193332	0.0110035	0.0101185	4860/136332/7083/10591/353/790/2987/3614/7371/122481/1740	11
GO:0006195	purine nucleotide catabolic process	16/749	144/18888	0.111111	2.80196	4.41073	0.000193741	0.0110035	0.0101185	26137/5315/5211/226/64223/8850/4860/2023/2597/10591/28964/441531/402/3607/5223/2821	16
GO:0030174	regulation of DNA-templated DNA replication initiation	5/749	15/18888	0.333333	8.40587	5.83065	0.000208493	0.0116625	0.0107244	25792/4172/81620/56897/4171	5
GO:0051085	chaperone cofactor-dependent protein refolding	7/749	32/18888	0.21875	5.51636	5.19582	0.000211864	0.0116625	0.0107244	3303/3304/3305/3310/27348/3337/27433	7
GO:0070507	regulation of microtubule cytoskeleton organization	17/749	160/18888	0.10625	2.67937	4.33488	0.000213242	0.0116625	0.0107244	3303/3304/157922/23122/2011/3925/146057/5119/28964/9793/402/1540/10263/5347/24139/2931/6188	17
GO:0061640	cytoskeleton-dependent cytokinesis	14/749	117/18888	0.119658	3.01749	4.44813	0.000220957	0.0119371	0.010977	55143/1072/375/128239/29127/3925/10899/3619/55165/5119/54443/5347/27183/332	14
GO:0032273	positive regulation of protein polymerization	12/749	91/18888	0.131868	3.3254	4.51846	0.000246864	0.0128329	0.0118007	3303/3304/64223/7408/28964/9793/3320/402/6188/5216/10109/51673	12
GO:0030490	maturation of SSU-rRNA	9/749	54/18888	0.166667	4.20294	4.7895	0.000247713	0.0128329	0.0118007	705/5822/92856/115939/88745/10607/9277/6208/29777	9
GO:0033047	regulation of mitotic sister chromatid segregation	9/749	54/18888	0.166667	4.20294	4.7895	0.000247713	0.0128329	0.0118007	55143/9184/991/8850/3619/10403/472/5347/332	9
GO:0032506	cytokinetic process	8/749	43/18888	0.186047	4.69165	4.92462	0.000249126	0.0128329	0.0118007	375/128239/29127/55165/5119/311/54443/27183	8
GO:0006998	nuclear envelope organization	9/749	55/18888	0.163636	4.12652	4.71844	0.000285905	0.01445	0.0132877	9688/27348/4000/5119/1104/5347/27183/57097/84823	9
GO:0072523	purine-containing compound catabolic process	16/749	149/18888	0.107383	2.70793	4.25311	0.000287043	0.01445	0.0132877	26137/5315/5211/226/64223/8850/4860/2023/2597/10591/28964/441531/402/3607/5223/2821	16
GO:0009154	purine ribonucleotide catabolic process	15/749	135/18888	0.111111	2.80196	4.26965	0.000303929	0.0151282	0.0139114	26137/5315/5211/226/64223/8850/4860/2023/2597/28964/441531/402/3607/5223/2821	15
GO:0043254	regulation of protein-containing complex assembly	32/749	418/18888	0.076555	1.93054	3.90934	0.00031197	0.0153558	0.0141207	3303/9168/3304/81873/157922/7417/64223/56998/10273/3925/7408/84885/3297/54961/56926/28964/153090/6812/22900/9793/3320/402/81559/578/472/24139/9780/6188/55355/5216/10109/51673	32
GO:2000058	regulation of ubiquitin-dependent protein catabolic process	17/749	166/18888	0.10241	2.58253	4.16145	0.000330609	0.0160945	0.0148	3303/84231/55294/56893/3304/207/991/10755/10273/1855/3326/6135/57761/5347/2931/5887/8078	17
GO:0006109	regulation of carbohydrate metabolic process	18/749	182/18888	0.0989011	2.49405	4.11553	0.000343472	0.0165389	0.0152086	5167/32/26137/207/114899/283871/64223/8850/11091/7262/28964/402/5499/3607/2931/9104/5223/6095	18
GO:0046785	microtubule polymerization	12/749	95/18888	0.126316	3.18538	4.33918	0.000370267	0.0176375	0.0162188	3303/3304/157922/23122/3925/10844/28964/9793/402/24139/6188/51673	12
GO:0019318	hexose metabolic process	21/749	232/18888	0.0905172	2.28263	3.9944	0.000387243	0.0182498	0.016782	32/207/5315/5211/114899/283871/226/8850/2023/2597/100131187/11091/5467/1737/3607/2931/9104/5223/6095/200186/2821	21
GO:0007094	mitotic spindle assembly checkpoint signaling	8/749	46/18888	0.173913	4.38567	4.67171	0.000403702	0.0184371	0.0169542	55143/9184/991/3619/10403/472/5347/332	8
GO:0071173	spindle assembly checkpoint signaling	8/749	46/18888	0.173913	4.38567	4.67171	0.000403702	0.0184371	0.0169542	55143/9184/991/3619/10403/472/5347/332	8
GO:0071174	mitotic spindle checkpoint signaling	8/749	46/18888	0.173913	4.38567	4.67171	0.000403702	0.0184371	0.0169542	55143/9184/991/3619/10403/472/5347/332	8
GO:0044837	actomyosin contractile ring organization	4/749	10/18888	0.4	10.087	5.84064	0.000425374	0.0192287	0.017682	128239/29127/54443/27183	4
GO:0097193	intrinsic apoptotic signaling pathway	26/749	319/18888	0.0815047	2.05535	3.86292	0.000436278	0.0195223	0.0179521	3303/3315/2810/55294/26155/207/406991/7417/5831/1870/754/2023/4582/153090/57761/578/472/2081/9833/1540/1969/6188/3708/1616/10131/23028	26
GO:0045815	transcription initiation-coupled chromatin remodeling	7/749	36/18888	0.194444	4.90343	4.76359	0.000457794	0.0202803	0.0186491	26155/8850/6944/11091/6597/5253/84656	7
GO:0000280	nuclear division	33/749	446/18888	0.073991	1.86588	3.76042	0.000464439	0.020371	0.0187325	3303/3833/3304/55143/64793/9184/991/1164/23122/8850/29127/3619/4751/11004/5119/10726/1104/9232/5518/10419/81620/10403/221711/54443/472/9787/5347/994/27183/3835/347688/332/9133	33
GO:0031577	spindle checkpoint signaling	8/749	47/18888	0.170213	4.29236	4.59219	0.000469835	0.0204056	0.0187643	55143/9184/991/3619/10403/472/5347/332	8
GO:0009261	ribonucleotide catabolic process	15/749	141/18888	0.106383	2.68273	4.07542	0.000485845	0.0208332	0.0191575	26137/5315/5211/226/64223/8850/4860/2023/2597/28964/441531/402/3607/5223/2821	15
GO:0010965	regulation of mitotic sister chromatid separation	9/749	59/18888	0.152542	3.84676	4.45019	0.000490682	0.0208332	0.0191575	55143/9184/991/3619/10403/472/9787/5347/332	9
GO:0032271	regulation of protein polymerization	19/749	204/18888	0.0931373	2.3487	3.9356	0.000507435	0.0208332	0.0191575	3303/9168/3304/81873/157922/7417/64223/3925/7408/54961/28964/9793/3320/402/24139/6188/5216/10109/51673	19
GO:0120032	regulation of plasma membrane bounded cell projection assembly	19/749	204/18888	0.0931373	2.3487	3.9356	0.000507435	0.0208332	0.0191575	8655/207/55920/4957/375790/26499/4070/51057/3320/54443/6722/5420/1540/5898/1969/6363/5216/10109/64787	19
GO:0006735	NADH regeneration	5/749	18/18888	0.277778	7.0049	5.1793	0.000538748	0.0208332	0.0191575	5315/5211/2023/3607/5223	5
GO:0061621	canonical glycolysis	5/749	18/18888	0.277778	7.0049	5.1793	0.000538748	0.0208332	0.0191575	5315/5211/2023/3607/5223	5
GO:0061718	glucose catabolic process to pyruvate	5/749	18/18888	0.277778	7.0049	5.1793	0.000538748	0.0208332	0.0191575	5315/5211/2023/3607/5223	5
GO:1901970	positive regulation of mitotic sister chromatid separation	5/749	18/18888	0.277778	7.0049	5.1793	0.000538748	0.0208332	0.0191575	55143/991/3619/9787/332	5
GO:0061136	regulation of proteasomal protein catabolic process	18/749	189/18888	0.0952381	2.40168	3.93537	0.000541495	0.0208332	0.0191575	3303/57095/55294/56893/3304/207/991/10755/10273/1855/3326/153090/6135/57761/5347/2931/5887/8078	18
GO:0033046	negative regulation of sister chromatid segregation	8/749	48/18888	0.166667	4.20294	4.51486	0.000544486	0.0208332	0.0191575	55143/9184/991/3619/10403/472/5347/332	8
GO:0033048	negative regulation of mitotic sister chromatid segregation	8/749	48/18888	0.166667	4.20294	4.51486	0.000544486	0.0208332	0.0191575	55143/9184/991/3619/10403/472/5347/332	8
GO:0045841	negative regulation of mitotic metaphase/anaphase transition	8/749	48/18888	0.166667	4.20294	4.51486	0.000544486	0.0208332	0.0191575	55143/9184/991/3619/10403/472/5347/332	8
GO:2000816	negative regulation of mitotic sister chromatid separation	8/749	48/18888	0.166667	4.20294	4.51486	0.000544486	0.0208332	0.0191575	55143/9184/991/3619/10403/472/5347/332	8
GO:0051084	'de novo' post-translational protein folding	7/749	37/18888	0.189189	4.7709	4.66546	0.00054552	0.0208332	0.0191575	3303/3304/3305/3310/27348/3337/27433	7
GO:0060491	regulation of cell projection assembly	19/749	206/18888	0.092233	2.3259	3.88819	0.00057235	0.021671	0.019928	8655/207/55920/4957/375790/26499/4070/51057/3320/54443/6722/5420/1540/5898/1969/6363/5216/10109/64787	19
GO:0031113	regulation of microtubule polymerization	9/749	61/18888	0.147541	3.72063	4.32474	0.000631132	0.0236942	0.0217884	3303/3304/157922/3925/28964/9793/402/24139/6188	9
GO:0141137	positive regulation of gene expression, epigenetic	7/749	38/18888	0.184211	4.64535	4.57079	0.000646103	0.023834	0.021917	26155/8850/6944/11091/6597/5253/84656	7
GO:0051256	mitotic spindle midzone assembly	4/749	11/18888	0.363636	9.17004	5.5077	0.000647518	0.023834	0.021917	55143/29127/3619/332	4
GO:1901292	nucleoside phosphate catabolic process	17/749	176/18888	0.0965909	2.43579	3.88869	0.000650997	0.023834	0.021917	5167/26137/5315/5211/226/64223/8850/4860/2023/2597/10591/28964/441531/402/3607/5223/2821	17
GO:0051983	regulation of chromosome segregation	14/749	131/18888	0.10687	2.69501	3.95588	0.000707264	0.0248129	0.0228171	55143/9184/991/55920/8850/3619/11004/6597/6603/10403/472/9787/5347/332	14
GO:1903052	positive regulation of proteolysis involved in protein catabolic process	14/749	131/18888	0.10687	2.69501	3.95588	0.000707264	0.0248129	0.0228171	3303/84231/55294/3304/207/991/10273/1855/153090/57761/5347/2931/9104/8078	14
GO:0006337	nucleosome disassembly	5/749	19/18888	0.263158	6.63622	4.99466	0.000707453	0.0248129	0.0228171	3159/6418/6597/6603/6749	5
GO:0010968	regulation of microtubule nucleation	5/749	19/18888	0.263158	6.63622	4.99466	0.000707453	0.0248129	0.0228171	3303/3304/28964/9793/24139	5
GO:2000060	positive regulation of ubiquitin-dependent protein catabolic process	12/749	102/18888	0.117647	2.96678	4.0472	0.00071145	0.0248129	0.0228171	3303/84231/55294/3304/207/991/10273/1855/57761/5347/2931/8078	12
GO:0051985	negative regulation of chromosome segregation	8/749	50/18888	0.16	4.03482	4.36633	0.000722543	0.0248129	0.0228171	55143/9184/991/3619/10403/472/5347/332	8
GO:1902100	negative regulation of metaphase/anaphase transition of cell cycle	8/749	50/18888	0.16	4.03482	4.36633	0.000722543	0.0248129	0.0228171	55143/9184/991/3619/10403/472/5347/332	8
GO:1905819	negative regulation of chromosome separation	8/749	50/18888	0.16	4.03482	4.36633	0.000722543	0.0248129	0.0228171	55143/9184/991/3619/10403/472/5347/332	8
GO:0007143	female meiotic nuclear division	7/749	39/18888	0.179487	4.52624	4.47936	0.000760844	0.0259272	0.0238418	5518/10403/472/5347/994/347688/9133	7
GO:1903050	regulation of proteolysis involved in protein catabolic process	20/749	228/18888	0.0877193	2.21207	3.74159	0.000784556	0.0265312	0.0243972	3303/84231/57095/55294/56893/3304/207/991/10755/10273/1855/3326/153090/6135/57761/5347/2931/9104/5887/8078	20
GO:0033045	regulation of sister chromatid segregation	12/749	104/18888	0.115385	2.90973	3.96834	0.000847191	0.028343	0.0260633	55143/9184/991/8850/3619/6597/6603/10403/472/9787/5347/332	12
GO:0030071	regulation of mitotic metaphase/anaphase transition	11/749	90/18888	0.122222	3.08215	4.02341	0.000850928	0.028343	0.0260633	55143/9184/991/3619/6597/6603/10403/472/9787/5347/332	11
GO:0006367	transcription initiation at RNA polymerase II promoter	15/749	149/18888	0.100671	2.53869	3.83165	0.000867199	0.0286693	0.0263634	26155/6883/1870/1871/8850/56998/6944/11091/6597/6722/5253/9477/902/84656/219541	15
GO:0032436	positive regulation of proteasomal ubiquitin-dependent protein catabolic process	10/749	77/18888	0.12987	3.27502	4.0648	0.000899882	0.0293538	0.0269928	3303/3304/207/991/10273/1855/57761/5347/2931/8078	10
GO:0009895	negative regulation of catabolic process	27/749	353/18888	0.0764873	1.92883	3.57966	0.000904804	0.0293538	0.0269928	56893/23400/32/10758/11187/207/406991/1611/10755/64223/1728/3326/28964/153090/8925/1994/6135/9191/23367/4904/302/26986/3607/2931/9104/10325/8078	27
GO:0061620	glycolytic process through glucose-6-phosphate	5/749	20/18888	0.25	6.30441	4.82286	0.00091272	0.0293538	0.0269928	5315/5211/2023/3607/5223	5
GO:0000022	mitotic spindle elongation	4/749	12/18888	0.333333	8.40587	5.21468	0.000940911	0.0293538	0.0269928	55143/29127/3619/332	4
GO:0090084	negative regulation of inclusion body assembly	4/749	12/18888	0.333333	8.40587	5.21468	0.000940911	0.0293538	0.0269928	3303/3304/3297/3337	4
GO:0090267	positive regulation of mitotic cell cycle spindle assembly checkpoint	4/749	12/18888	0.333333	8.40587	5.21468	0.000940911	0.0293538	0.0269928	55143/3619/10403/332	4
GO:0090435	protein localization to nuclear envelope	4/749	12/18888	0.333333	8.40587	5.21468	0.000940911	0.0293538	0.0269928	4000/5347/84823/10204	4
GO:0097264	self proteolysis	4/749	12/18888	0.333333	8.40587	5.21468	0.000940911	0.0293538	0.0269928	825/823/22900/23473	4
GO:0031109	microtubule polymerization or depolymerization	14/749	135/18888	0.103704	2.61516	3.82704	0.000952965	0.0295219	0.0271474	3303/3304/157922/23122/3925/10844/11004/146057/28964/9793/402/24139/6188/51673	14
GO:0031032	actomyosin structure organization	19/749	215/18888	0.0883721	2.22853	3.68142	0.000961041	0.0295653	0.0271873	6281/825/406991/23122/128239/6548/29127/3925/1785/58/4070/10324/54443/84978/6722/27183/71/5216/70	19
GO:0009166	nucleotide catabolic process	16/749	167/18888	0.0958084	2.41606	3.735	0.00101186	0.0309141	0.0284276	26137/5315/5211/226/64223/8850/4860/2023/2597/10591/28964/441531/402/3607/5223/2821	16
GO:0031023	microtubule organizing center organization	15/749	152/18888	0.0986842	2.48858	3.74431	0.00106428	0.032227	0.0296349	64793/4957/23122/8850/1785/54875/4751/5119/80817/9793/10403/402/5347/899/1874	15
GO:0010506	regulation of autophagy	27/749	357/18888	0.0756303	1.90722	3.5165	0.00106938	0.032227	0.0296349	3315/55294/56893/23400/207/9531/9681/823/533/1611/64223/2021/10273/2597/79837/373/8925/57761/527/23367/472/2081/94241/3607/2931/10325/3708	27
GO:1902099	regulation of metaphase/anaphase transition of cell cycle	11/749	93/18888	0.11828	2.98273	3.89493	0.00112027	0.0335324	0.0308353	55143/9184/991/3619/6597/6603/10403/472/9787/5347/332	11
GO:0051258	protein polymerization	23/749	287/18888	0.0801394	2.02092	3.54146	0.00114415	0.0337842	0.0310668	3303/9168/3304/81873/157922/7417/23122/64223/3925/1785/7408/10844/64423/54961/28964/9793/3320/402/24139/6188/5216/10109/51673	23
GO:0019677	NAD catabolic process	5/749	21/18888	0.238095	6.0042	4.66239	0.00115919	0.0337842	0.0310668	5315/5211/2023/3607/5223	5
GO:0032986	protein-DNA complex disassembly	5/749	21/18888	0.238095	6.0042	4.66239	0.00115919	0.0337842	0.0310668	3159/6418/6597/6603/6749	5
GO:0051443	positive regulation of ubiquitin-protein transferase activity	5/749	21/18888	0.238095	6.0042	4.66239	0.00115919	0.0337842	0.0310668	55294/6187/991/57761/5347	5
GO:0035794	positive regulation of mitochondrial membrane permeability	7/749	42/18888	0.166667	4.20294	4.22259	0.001204	0.0348608	0.0320568	3303/7417/90529/6548/79594/578/2931	7
GO:0007091	metaphase/anaphase transition of mitotic cell cycle	11/749	94/18888	0.117021	2.951	3.85325	0.00122429	0.0352183	0.0323856	55143/9184/991/3619/6597/6603/10403/472/9787/5347/332	11
GO:1901800	positive regulation of proteasomal protein catabolic process	12/749	109/18888	0.110092	2.77625	3.77918	0.00128354	0.0366844	0.0337338	3303/55294/3304/207/991/10273/1855/153090/57761/5347/2931/8078	12
GO:0090232	positive regulation of spindle checkpoint	4/749	13/18888	0.307692	7.75927	4.95386	0.00131666	0.0371516	0.0341635	55143/3619/10403/332	4
GO:0090235	regulation of metaphase plate congression	4/749	13/18888	0.307692	7.75927	4.95386	0.00131666	0.0371516	0.0341635	55143/8850/3619/332	4
GO:0051098	regulation of binding	20/749	238/18888	0.0840336	2.11913	3.53057	0.00132924	0.0372601	0.0342632	8751/79618/207/1460/2011/56998/3925/146057/55182/8721/6612/2280/6135/7295/57761/81620/302/5347/55355/23028	20
GO:0051304	chromosome separation	10/749	81/18888	0.123457	3.11329	3.87308	0.00133733	0.0372601	0.0342632	55143/9184/991/3619/5518/10403/472/9787/5347/332	10
GO:0006734	NADH metabolic process	6/749	32/18888	0.1875	4.7283	4.28921	0.00142809	0.0392946	0.0361341	5315/5211/2023/1728/3607/5223	6
GO:0031116	positive regulation of microtubule polymerization	6/749	32/18888	0.1875	4.7283	4.28921	0.00142809	0.0392946	0.0361341	3303/3304/28964/9793/402/6188	6
GO:0006352	DNA-templated transcription initiation	17/749	189/18888	0.0899471	2.26825	3.56076	0.0014379	0.0393202	0.0361576	26155/9328/6883/1870/1871/8850/56998/6944/11091/6597/9329/6722/5253/9477/902/84656/219541	17
GO:0031110	regulation of microtubule polymerization or depolymerization	11/749	96/18888	0.114583	2.88952	3.77152	0.00145622	0.0395769	0.0363937	3303/3304/157922/23122/3925/146057/28964/9793/402/24139/6188	11
GO:0006805	xenobiotic metabolic process	13/749	126/18888	0.103175	2.60182	3.66585	0.0014975	0.0404507	0.0371971	2950/2946/1728/221357/790/2987/2940/2944/1549/1548/6095/2326/57412	13
GO:0032886	regulation of microtubule-based process	21/749	258/18888	0.0813953	2.0526	3.45925	0.00151965	0.0408004	0.0375187	3303/3304/157922/23122/8850/2011/3925/146057/5119/28964/441531/9793/402/1540/10263/5347/24139/899/2931/9104/6188	21
GO:1903320	regulation of protein modification by small protein conjugation or removal	20/749	241/18888	0.0829876	2.09275	3.46929	0.00154534	0.0410511	0.0377492	3303/55294/3304/825/6187/207/991/10273/754/3326/6135/57761/3320/79594/5347/25950/2931/6188/1616/23028	20
GO:0045839	negative regulation of mitotic nuclear division	8/749	56/18888	0.142857	3.60252	3.96328	0.00155189	0.0410511	0.0377492	55143/9184/991/3619/10403/472/5347/332	8
GO:0031330	negative regulation of cellular catabolic process	19/749	224/18888	0.0848214	2.13899	3.48465	0.00155679	0.0410511	0.0377492	56893/32/10758/11187/207/406991/1611/64223/28964/8925/1994/23367/4904/302/26986/3607/2931/9104/10325	19
GO:0044784	metaphase/anaphase transition of cell cycle	11/749	97/18888	0.113402	2.85973	3.73144	0.001585	0.0415477	0.0382059	55143/9184/991/3619/6597/6603/10403/472/9787/5347/332	11
GO:0007093	mitotic cell cycle checkpoint signaling	14/749	143/18888	0.0979021	2.46886	3.58279	0.00166295	0.0433345	0.039849	55143/7508/9184/991/3619/4582/8738/4998/10403/472/5347/27183/6118/332	14
GO:0051255	spindle midzone assembly	4/749	14/18888	0.285714	7.20504	4.71946	0.00178586	0.045964	0.042267	55143/29127/3619/332	4
GO:0098761	cellular response to interleukin-7	4/749	14/18888	0.285714	7.20504	4.71946	0.00178586	0.045964	0.042267	10963/10755/4904/5887	4
GO:0051131	chaperone-mediated protein complex assembly	5/749	23/18888	0.217391	5.48209	4.37051	0.00179498	0.045964	0.042267	3303/10273/10471/3326/3320	5
GO:0007020	microtubule nucleation	7/749	45/18888	0.155556	3.92274	3.98875	0.00182751	0.0465279	0.0427855	3303/3304/23122/10844/28964/9793/24139	7
GO:2001243	negative regulation of intrinsic apoptotic signaling pathway	12/749	114/18888	0.105263	2.65449	3.60042	0.00189123	0.0478753	0.0440245	3303/3315/26155/207/406991/7417/5831/754/2023/4582/10131/23028	12
GO:1901873	regulation of post-translational protein modification	20/749	246/18888	0.0813008	2.05021	3.3691	0.00197188	0.049633	0.0456409	3303/55294/3304/825/6187/207/991/10273/754/3326/6135/57761/3320/79594/5347/25950/2931/6188/1616/23028	20
